# Supplementary material for: Electron confinement-enhanced green InP-based quantum dots for active-matrix LEDs displays
Source: Nat Commun. 2026 Feb 27;17:3268. doi: 10.1038/s41467-026-69050-7 (PMC13066630; doi:10.1038/s41467-026-69050-7)
Supplement: Supplementary file 5 — Source Data Fig. 1 [file 41467_2026_69050_MOESM5_ESM.xlsx]

## Sheet: Sheet1
n-octylamine + DPP-Se		n-octylamine + TOP-Se		OA + TOP-Se
2 Theta (degree)	Intensity	2 Theta (degree)	Intensity	2 Theta (degree)	Intensity
23.0003	0.23474	23.0003	0.32978	23.0003	0.51238
23.0207	0.2439	23.0207	0.33883	23.0207	0.49777
23.0411	0.2521	23.0411	0.34706	23.0411	0.48554
23.0616	0.25933	23.0616	0.35447	23.0616	0.47569
23.082	0.2656	23.082	0.36106	23.082	0.4682
23.1024	0.27091	23.1024	0.36682	23.1024	0.46309
23.1229	0.27525	23.1229	0.37176	23.1229	0.46035
23.1433	0.27862	23.1433	0.37588	23.1433	0.45998
23.1637	0.28175	23.1637	0.38681	23.1637	0.46234
23.1842	0.28441	23.1842	0.39336	23.1842	0.46513
23.2046	0.28399	23.2046	0.39285	23.2046	0.46038
23.225	0.28385	23.225	0.39048	23.225	0.45168
23.2455	0.28014	23.2455	0.38907	23.2455	0.45007
23.2659	0.28897	23.2659	0.38382	23.2659	0.4671
23.2863	0.29675	23.2863	0.37576	23.2863	0.48484
23.3068	0.29758	23.3068	0.36963	23.3068	0.49414
23.3272	0.29948	23.3272	0.37384	23.3272	0.51683
23.3476	0.30521	23.3476	0.37514	23.3476	0.51662
23.3681	0.30479	23.3681	0.37093	23.3681	0.51398
23.3885	0.30769	23.3885	0.37404	23.3885	0.50362
23.4089	0.31226	23.4089	0.37165	23.4089	0.51641
23.4293	0.31213	23.4293	0.36174	23.4293	0.52454
23.4498	0.30498	23.4498	0.35347	23.4498	0.53798
23.4702	0.29773	23.4702	0.3461	23.4702	0.53828
23.4906	0.30166	23.4906	0.34729	23.4906	0.52434
23.5111	0.29423	23.5111	0.33616	23.5111	0.51796
23.5315	0.29254	23.5315	0.33793	23.5315	0.52412
23.5519	0.28948	23.5519	0.3315	23.5519	0.5196
23.5724	0.28134	23.5724	0.32986	23.5724	0.53527
23.5928	0.27714	23.5928	0.33944	23.5928	0.5227
23.6132	0.2762	23.6132	0.34355	23.6132	0.52748
23.6337	0.28525	23.6337	0.3494	23.6337	0.52954
23.6541	0.27866	23.6541	0.3579	23.6541	0.5493
23.6745	0.28489	23.6745	0.36517	23.6745	0.55117
23.6949	0.28993	23.6949	0.36313	23.6949	0.57845
23.7154	0.29676	23.7154	0.36416	23.7154	0.59198
23.7358	0.30017	23.7358	0.3683	23.7358	0.59088
23.7563	0.2985	23.7563	0.37878	23.7563	0.59514
23.7767	0.30036	23.7767	0.38313	23.7767	0.59937
23.7971	0.30034	23.7971	0.37714	23.7971	0.59678
23.8175	0.30673	23.8175	0.38201	23.8175	0.59093
23.838	0.30024	23.838	0.38864	23.838	0.57354
23.8584	0.30267	23.8584	0.39241	23.8584	0.57388
23.8788	0.29943	23.8788	0.40075	23.8788	0.55407
23.8993	0.30591	23.8993	0.39609	23.8993	0.54874
23.9197	0.31528	23.9197	0.39746	23.9197	0.54368
23.9401	0.32528	23.9401	0.39975	23.9401	0.54897
23.9606	0.33082	23.9606	0.40055	23.9606	0.53924
23.981	0.34191	23.981	0.39427	23.981	0.5561
24.0014	0.34826	24.0014	0.3796	24.0014	0.55495
24.0219	0.34277	24.0219	0.3808	24.0219	0.55449
24.0423	0.34022	24.0423	0.38091	24.0423	0.57702
24.0627	0.33911	24.0627	0.38402	24.0627	0.59522
24.0831	0.34136	24.0831	0.38038	24.0831	0.60054
24.1036	0.32843	24.1036	0.39405	24.1036	0.59974
24.124	0.3131	24.124	0.39294	24.124	0.61516
24.1444	0.30551	24.1444	0.38661	24.1444	0.62459
24.1649	0.29918	24.1649	0.38693	24.1649	0.62551
24.1853	0.30189	24.1853	0.38832	24.1853	0.61978
24.2057	0.29942	24.2057	0.39203	24.2057	0.61114
24.2262	0.29036	24.2262	0.38877	24.2262	0.61237
24.2466	0.28021	24.2466	0.39573	24.2466	0.60609
24.267	0.26887	24.267	0.37818	24.267	0.62246
24.2875	0.26487	24.2875	0.37915	24.2875	0.62776
24.3079	0.26957	24.3079	0.38437	24.3079	0.63699
24.3283	0.28737	24.3283	0.39113	24.3283	0.65125
24.3488	0.30846	24.3488	0.40064	24.3488	0.64711
24.3692	0.3215	24.3692	0.40695	24.3692	0.65636
24.3896	0.32766	24.3896	0.40798	24.3896	0.66665
24.4101	0.34772	24.4101	0.40281	24.4101	0.69569
24.4305	0.36479	24.4305	0.41246	24.4305	0.67917
24.4509	0.37147	24.4509	0.42371	24.4509	0.67167
24.4714	0.37418	24.4714	0.43607	24.4714	0.6778
24.4918	0.37315	24.4918	0.43864	24.4918	0.68315
24.5122	0.36201	24.5122	0.44119	24.5122	0.68914
24.5327	0.35983	24.5327	0.43573	24.5327	0.69436
24.5531	0.35333	24.5531	0.44213	24.5531	0.71488
24.5735	0.35611	24.5735	0.44664	24.5735	0.71531
24.5939	0.36207	24.5939	0.43358	24.5939	0.72892
24.6144	0.36551	24.6144	0.44496	24.6144	0.74632
24.6348	0.36167	24.6348	0.45293	24.6348	0.75272
24.6552	0.34903	24.6552	0.45626	24.6552	0.76616
24.6757	0.3443	24.6757	0.45007	24.6757	0.78667
24.6961	0.34431	24.6961	0.46407	24.6961	0.80125
24.7165	0.33886	24.7165	0.46679	24.7165	0.78861
24.737	0.34171	24.737	0.45917	24.737	0.81074
24.7574	0.34442	24.7574	0.46453	24.7574	0.82993
24.7778	0.34992	24.7778	0.46588	24.7778	0.8361
24.7983	0.36106	24.7983	0.45563	24.7983	0.84264
24.8187	0.37616	24.8187	0.44607	24.8187	0.84095
24.8391	0.38875	24.8391	0.46203	24.8391	0.85934
24.8595	0.4028	24.8595	0.44341	24.8595	0.86877
24.88	0.41957	24.88	0.45068	24.88	0.90089
24.9004	0.42714	24.9004	0.46667	24.9004	0.91274
24.9209	0.42351	24.9209	0.47938	24.9209	0.9061
24.9413	0.42522	24.9413	0.49572	24.9413	0.92781
24.9617	0.42635	24.9617	0.51223	24.9617	0.95123
24.9821	0.43267	24.9821	0.52371	24.9821	0.9533
25.0026	0.43479	25.0026	0.52936	25.0026	0.96668
25.023	0.44235	25.023	0.54544	25.023	0.96357
25.0434	0.44461	25.0434	0.57136	25.0434	0.9699
25.0639	0.45069	25.0639	0.57078	25.0639	0.98542
25.0843	0.45903	25.0843	0.57423	25.0843	1.00046
25.1047	0.46848	25.1047	0.57929	25.1047	1.01072
25.1252	0.48161	25.1252	0.58241	25.1252	1.04402
25.1456	0.50408	25.1456	0.59365	25.1456	1.08126
25.166	0.52334	25.166	0.60385	25.166	1.12077
25.1865	0.53646	25.1865	0.61383	25.1865	1.13237
25.2069	0.55308	25.2069	0.62302	25.2069	1.14749
25.2273	0.56148	25.2273	0.61586	25.2273	1.19233
25.2478	0.56835	25.2478	0.60743	25.2478	1.19974
25.2682	0.57313	25.2682	0.60768	25.2682	1.21446
25.2886	0.57953	25.2886	0.62142	25.2886	1.23968
25.309	0.59336	25.309	0.6416	25.309	1.22679
25.3295	0.59721	25.3295	0.65715	25.3295	1.23355
25.3499	0.60733	25.3499	0.66224	25.3499	1.24958
25.3703	0.60556	25.3703	0.68058	25.3703	1.24796
25.3908	0.61383	25.3908	0.69548	25.3908	1.25585
25.4112	0.60873	25.4112	0.72565	25.4112	1.27523
25.4316	0.61591	25.4316	0.76326	25.4316	1.29912
25.4521	0.62596	25.4521	0.78052	25.4521	1.32123
25.4725	0.63912	25.4725	0.79304	25.4725	1.33771
25.4929	0.65301	25.4929	0.80044	25.4929	1.39317
25.5134	0.65667	25.5134	0.80074	25.5134	1.42798
25.5338	0.6742	25.5338	0.80366	25.5338	1.49633
25.5542	0.69335	25.5542	0.80565	25.5542	1.56708
25.5747	0.71445	25.5747	0.8216	25.5747	1.63684
25.5951	0.7287	25.5951	0.84511	25.5951	1.69263
25.6155	0.74619	25.6155	0.85358	25.6155	1.72783
25.636	0.76535	25.636	0.86372	25.636	1.78062
25.6564	0.76735	25.6564	0.88208	25.6564	1.81204
25.6768	0.76714	25.6768	0.89509	25.6768	1.85147
25.6973	0.77174	25.6973	0.91004	25.6973	1.87319
25.7177	0.79983	25.7177	0.92462	25.7177	1.86991
25.7381	0.81652	25.7381	0.92755	25.7381	1.87591
25.7585	0.82534	25.7585	0.93107	25.7585	1.88016
25.779	0.84336	25.779	0.95435	25.779	1.89114
25.7994	0.874	25.7994	0.96109	25.7994	1.89087
25.8198	0.90167	25.8198	0.97646	25.8198	1.93639
25.8403	0.9285	25.8403	0.99395	25.8403	1.95374
25.8607	0.93825	25.8607	1.01947	25.8607	2.00706
25.8811	0.96548	25.8811	1.06068	25.8811	2.04952
25.9016	0.99352	25.9016	1.08207	25.9016	2.05248
25.922	1.00974	25.922	1.12396	25.922	2.07366
25.9424	1.02937	25.9424	1.1617	25.9424	2.10028
25.9629	1.04611	25.9629	1.18365	25.9629	2.12718
25.9833	1.06926	25.9833	1.20507	25.9833	2.13565
26.0037	1.08182	26.0037	1.20712	26.0037	2.12176
26.0242	1.1053	26.0242	1.20431	26.0242	2.13889
26.0446	1.11306	26.0446	1.22341	26.0446	2.15615
26.065	1.12942	26.065	1.23084	26.065	2.16044
26.0855	1.14783	26.0855	1.23797	26.0855	2.19374
26.1059	1.16269	26.1059	1.24629	26.1059	2.22207
26.1263	1.17976	26.1263	1.25857	26.1263	2.24607
26.1468	1.17776	26.1468	1.28782	26.1468	2.29652
26.1672	1.20395	26.1672	1.31356	26.1672	2.31291
26.1876	1.23041	26.1876	1.36907	26.1876	2.32051
26.208	1.24575	26.208	1.41558	26.208	2.35615
26.2285	1.26056	26.2285	1.45379	26.2285	2.41254
26.2489	1.29362	26.2489	1.48726	26.2489	2.42577
26.2693	1.31387	26.2693	1.52211	26.2693	2.42502
26.2898	1.34691	26.2898	1.53963	26.2898	2.44525
26.3102	1.36736	26.3102	1.58314	26.3102	2.47815
26.3306	1.3788	26.3306	1.60984	26.3306	2.50834
26.3511	1.39601	26.3511	1.60193	26.3511	2.53412
26.3715	1.40085	26.3715	1.60882	26.3715	2.56134
26.3919	1.40064	26.3919	1.59873	26.3919	2.60523
26.4124	1.38771	26.4124	1.59876	26.4124	2.63881
26.4328	1.38721	26.4328	1.61379	26.4328	2.68898
26.4532	1.41032	26.4532	1.58952	26.4532	2.73388
26.4736	1.42821	26.4736	1.61187	26.4736	2.76651
26.4941	1.42917	26.4941	1.60554	26.4941	2.80368
26.5145	1.43337	26.5145	1.61812	26.5145	2.83069
26.5349	1.48384	26.5349	1.63066	26.5349	2.7942
26.5554	1.51051	26.5554	1.66593	26.5554	2.79733
26.5758	1.54502	26.5758	1.68677	26.5758	2.8211
26.5962	1.56171	26.5962	1.73677	26.5962	2.81594
26.6167	1.58735	26.6167	1.75368	26.6167	2.81741
26.6371	1.60268	26.6371	1.77013	26.6371	2.81203
26.6575	1.61148	26.6575	1.80489	26.6575	2.83002
26.678	1.60635	26.678	1.83367	26.678	2.86301
26.6984	1.60445	26.6984	1.85673	26.6984	2.88547
26.7188	1.61886	26.7188	1.90039	26.7188	2.92432
26.7393	1.63572	26.7393	1.88697	26.7393	2.96638
26.7597	1.65859	26.7597	1.92285	26.7597	2.98265
26.7801	1.68854	26.7801	1.94233	26.7801	2.99646
26.8006	1.7019	26.8006	1.94505	26.8006	3.06138
26.821	1.74666	26.821	1.94212	26.821	3.07996
26.8414	1.76356	26.8414	1.96683	26.8414	3.14448
26.8619	1.79151	26.8619	1.98084	26.8619	3.19696
26.8823	1.81641	26.8823	2.01568	26.8823	3.24395
26.9027	1.83227	26.9027	2.04144	26.9027	3.28051
26.9231	1.84386	26.9231	2.06062	26.9231	3.3091
26.9436	1.86392	26.9436	2.1022	26.9436	3.32231
26.964	1.85224	26.964	2.13446	26.964	3.29077
26.9844	1.84678	26.9844	2.13035	26.9844	3.28385
27.0049	1.86095	27.0049	2.14209	27.0049	3.24834
27.0253	1.87828	27.0253	2.13182	27.0253	3.22296
27.0457	1.90218	27.0457	2.166	27.0457	3.20638
27.0662	1.92376	27.0662	2.17437	27.0662	3.19556
27.0866	1.93837	27.0866	2.17451	27.0866	3.21357
27.107	1.95967	27.107	2.18432	27.107	3.21435
27.1275	1.96848	27.1275	2.22426	27.1275	3.22347
27.1479	1.97086	27.1479	2.2501	27.1479	3.26735
27.1683	1.98203	27.1683	2.27216	27.1683	3.29146
27.1888	1.99764	27.1888	2.32614	27.1888	3.3011
27.2092	1.99518	27.2092	2.35149	27.2092	3.30838
27.2296	2.01635	27.2296	2.3991	27.2296	3.31448
27.2501	1.99776	27.2501	2.4044	27.2501	3.30921
27.2705	1.99626	27.2705	2.38302	27.2705	3.33944
27.2909	2.02161	27.2909	2.3885	27.2909	3.3416
27.3114	2.02288	27.3114	2.40641	27.3114	3.39394
27.3318	2.04553	27.3318	2.44418	27.3318	3.44892
27.3522	2.06671	27.3522	2.47234	27.3522	3.4889
27.3727	2.10385	27.3727	2.49894	27.3727	3.47516
27.3931	2.13564	27.3931	2.53819	27.3931	3.49642
27.4135	2.15494	27.4135	2.56354	27.4135	3.51582
27.4339	2.16322	27.4339	2.56508	27.4339	3.51567
27.4544	2.21435	27.4544	2.56467	27.4544	3.46097
27.4748	2.2301	27.4748	2.58682	27.4748	3.42899
27.4952	2.23376	27.4952	2.60158	27.4952	3.4026
27.5157	2.25209	27.5157	2.6104	27.5157	3.37767
27.5361	2.24354	27.5361	2.59644	27.5361	3.34024
27.5565	2.252	27.5565	2.59687	27.5565	3.32817
27.577	2.25608	27.577	2.60379	27.577	3.30668
27.5974	2.22622	27.5974	2.64694	27.5974	3.32028
27.6178	2.21341	27.6178	2.68749	27.6178	3.27105
27.6383	2.22835	27.6383	2.73592	27.6383	3.25952
27.6587	2.2629	27.6587	2.74721	27.6587	3.18075
27.6791	2.2661	27.6791	2.74356	27.6791	3.17542
27.6995	2.29995	27.6995	2.73804	27.6995	3.16977
27.72	2.32188	27.72	2.70413	27.72	3.11771
27.7404	2.34232	27.7404	2.68399	27.7404	3.08157
27.7609	2.32504	27.7609	2.67894	27.7609	3.07231
27.7813	2.3349	27.7813	2.69718	27.7813	3.05008
27.8017	2.34075	27.8017	2.65377	27.8017	3.0218
27.8221	2.35595	27.8221	2.63364	27.8221	3.02573
27.8426	2.33116	27.8426	2.63991	27.8426	3.02676
27.863	2.31434	27.863	2.62541	27.863	2.99644
27.8834	2.30883	27.8834	2.63673	27.8834	2.95758
27.9039	2.29357	27.9039	2.64631	27.9039	2.89577
27.9243	2.30961	27.9243	2.63789	27.9243	2.8963
27.9447	2.31131	27.9447	2.57299	27.9447	2.8263
27.9652	2.2836	27.9652	2.55337	27.9652	2.78184
27.9856	2.2736	27.9856	2.53533	27.9856	2.71919
28.006	2.23893	28.006	2.48274	28.006	2.66896
28.0265	2.19518	28.0265	2.47509	28.0265	2.59566
28.0469	2.17651	28.0469	2.47	28.0469	2.54102
28.0673	2.15651	28.0673	2.47117	28.0673	2.47643
28.0877	2.13657	28.0877	2.41462	28.0877	2.44147
28.1082	2.13083	28.1082	2.3882	28.1082	2.40233
28.1286	2.11464	28.1286	2.3617	28.1286	2.37018
28.149	2.1374	28.149	2.33485	28.149	2.32912
28.1695	2.14078	28.1695	2.32589	28.1695	2.31525
28.1899	2.12402	28.1899	2.34624	28.1899	2.32207
28.2103	2.11374	28.2103	2.338	28.2103	2.32625
28.2308	2.09634	28.2308	2.32465	28.2308	2.30448
28.2512	2.05542	28.2512	2.3416	28.2512	2.25597
28.2716	2.01415	28.2716	2.33182	28.2716	2.20034
28.2921	1.98304	28.2921	2.30871	28.2921	2.1731
28.3125	1.94694	28.3125	2.30297	28.3125	2.11898
28.3329	1.92346	28.3329	2.27404	28.3329	2.08125
28.3534	1.88786	28.3534	2.22921	28.3534	2.02791
28.3738	1.86543	28.3738	2.16222	28.3738	1.98466
28.3942	1.84356	28.3942	2.10009	28.3942	1.91699
28.4147	1.8259	28.4147	2.01869	28.4147	1.89047
28.4351	1.82827	28.4351	1.96759	28.4351	1.86495
28.4555	1.79784	28.4555	1.93187	28.4555	1.82622
28.476	1.77408	28.476	1.9313	28.476	1.79584
28.4964	1.72809	28.4964	1.9131	28.4964	1.76773
28.5168	1.69395	28.5168	1.90577	28.5168	1.73869
28.5373	1.6396	28.5373	1.89806	28.5373	1.71854
28.5577	1.5981	28.5577	1.89415	28.5577	1.71571
28.5781	1.54984	28.5781	1.87527	28.5781	1.7051
28.5985	1.53244	28.5985	1.86532	28.5985	1.67568
28.619	1.49506	28.619	1.85053	28.619	1.63809
28.6394	1.47291	28.6394	1.8234	28.6394	1.59915
28.6598	1.45059	28.6598	1.79763	28.6598	1.59898
28.6803	1.40193	28.6803	1.72641	28.6803	1.59527
28.7007	1.37684	28.7007	1.66404	28.7007	1.58652
28.7211	1.38908	28.7211	1.62757	28.7211	1.56099
28.7416	1.3648	28.7416	1.59882	28.7416	1.52226
28.762	1.34034	28.762	1.56623	28.762	1.52007
28.7824	1.31264	28.7824	1.53707	28.7824	1.51547
28.8029	1.28906	28.8029	1.50871	28.8029	1.51925
28.8233	1.23946	28.8233	1.46905	28.8233	1.53723
28.8437	1.22662	28.8437	1.44172	28.8437	1.52474
28.8642	1.21886	28.8642	1.41822	28.8642	1.48802
28.8846	1.21421	28.8846	1.39851	28.8846	1.45434
28.905	1.18445	28.905	1.3723	28.905	1.41987
28.9255	1.17658	28.9255	1.32901	28.9255	1.38631
28.9459	1.1462	28.9459	1.2917	28.9459	1.38837
28.9663	1.11484	28.9663	1.23687	28.9663	1.38009
28.9868	1.10245	28.9868	1.21268	28.9868	1.34184
29.0072	1.1087	29.0072	1.19899	29.0072	1.32857
29.0276	1.08385	29.0276	1.17663	29.0276	1.30968
29.048	1.07951	29.048	1.14508	29.048	1.31626
29.0685	1.06124	29.0685	1.12572	29.0685	1.29522
29.0889	1.0184	29.0889	1.09858	29.0889	1.28234
29.1093	0.99862	29.1093	1.08255	29.1093	1.26064
29.1298	0.99562	29.1298	1.07476	29.1298	1.25344
29.1502	0.99581	29.1502	1.0562	29.1502	1.24678
29.1706	0.95746	29.1706	1.03296	29.1706	1.23914
29.1911	0.93115	29.1911	1.02293	29.1911	1.2269
29.2115	0.89826	29.2115	1.00331	29.2115	1.2068
29.2319	0.87544	29.2319	0.98859	29.2319	1.20527
29.2524	0.85974	29.2524	0.97225	29.2524	1.19055
29.2728	0.83906	29.2728	0.95529	29.2728	1.1718
29.2932	0.8394	29.2932	0.96291	29.2932	1.17159
29.3136	0.82889	29.3136	0.93925	29.3136	1.15947
29.3341	0.82575	29.3341	0.91487	29.3341	1.15043
29.3545	0.80525	29.3545	0.91552	29.3545	1.13201
29.3749	0.78546	29.3749	0.91553	29.3749	1.12653
29.3954	0.78817	29.3954	0.92121	29.3954	1.11043
29.4158	0.7815	29.4158	0.91911	29.4158	1.10126
29.4362	0.77984	29.4362	0.90228	29.4362	1.09056
29.4567	0.74098	29.4567	0.89864	29.4567	1.08127
29.4771	0.7207	29.4771	0.89939	29.4771	1.07946
29.4975	0.68814	29.4975	0.88396	29.4975	1.07508
29.518	0.69381	29.518	0.86735	29.518	1.07922
29.5384	0.6821	29.5384	0.85806	29.5384	1.08628
29.5588	0.68057	29.5588	0.8287	29.5588	1.07738
29.5793	0.68594	29.5793	0.82802	29.5793	1.06872
29.5997	0.68269	29.5997	0.80024	29.5997	1.06549
29.6201	0.67489	29.6201	0.78966	29.6201	1.06128
29.6406	0.67168	29.6406	0.79432	29.6406	1.04995
29.661	0.67055	29.661	0.78296	29.661	1.036
29.6814	0.66511	29.6814	0.76957	29.6814	1.0131
29.7019	0.6553	29.7019	0.75531	29.7019	0.99946
29.7223	0.64178	29.7223	0.74314	29.7223	0.99528
29.7427	0.61222	29.7427	0.73472	29.7427	0.98387
29.7631	0.60228	29.7631	0.73017	29.7631	0.99745
29.7836	0.59486	29.7836	0.72002	29.7836	1.01137
29.804	0.59619	29.804	0.73007	29.804	1.01247
29.8244	0.59071	29.8244	0.72185	29.8244	1.00993
29.8449	0.59325	29.8449	0.71477	29.8449	0.97966
29.8653	0.6005	29.8653	0.7167	29.8653	0.95697
29.8857	0.59707	29.8857	0.70698	29.8857	0.93011
29.9062	0.59771	29.9062	0.70614	29.9062	0.91143
29.9266	0.60445	29.9266	0.70113	29.9266	0.87622
29.947	0.60937	29.947	0.68903	29.947	0.85769
29.9675	0.60485	29.9675	0.66665	29.9675	0.83828
29.9879	0.60086	29.9879	0.66801	29.9879	0.82387
30.0083	0.60038	30.0083	0.66017	30.0083	0.8254
30.0288	0.60887	30.0288	0.66246	30.0288	0.82353
30.0492	0.61243	30.0492	0.66714	30.0492	0.84103
30.0696	0.61233	30.0696	0.65722	30.0696	0.85494
30.0901	0.60479	30.0901	0.66085	30.0901	0.84731
30.1105	0.59067	30.1105	0.65041	30.1105	0.84449
30.1309	0.57398	30.1309	0.63769	30.1309	0.84568
30.1514	0.57201	30.1514	0.62434	30.1514	0.82776
30.1718	0.55883	30.1718	0.61269	30.1718	0.82862
30.1922	0.54928	30.1922	0.61723	30.1922	0.82243
30.2126	0.53861	30.2126	0.60508	30.2126	0.80454
30.2331	0.52436	30.2331	0.60203	30.2331	0.78092
30.2535	0.51351	30.2535	0.59073	30.2535	0.76766
30.2739	0.51164	30.2739	0.58928	30.2739	0.76591
30.2944	0.50597	30.2944	0.57232	30.2944	0.77065
30.3148	0.51453	30.3148	0.56218	30.3148	0.75571
30.3352	0.50691	30.3352	0.54961	30.3352	0.74527
30.3557	0.50313	30.3557	0.53732	30.3557	0.72277
30.3761	0.49235	30.3761	0.53051	30.3761	0.70685
30.3965	0.48145	30.3965	0.53278	30.3965	0.69506
30.417	0.48044	30.417	0.51711	30.417	0.68387
30.4374	0.47418	30.4374	0.5193	30.4374	0.67319
30.4578	0.4733	30.4578	0.52904	30.4578	0.68598
30.4783	0.47669	30.4783	0.54164	30.4783	0.67221
30.4987	0.47439	30.4987	0.52914	30.4987	0.66705
30.5191	0.47273	30.5191	0.52577	30.5191	0.66348
30.5395	0.47507	30.5395	0.50761	30.5395	0.66627
30.56	0.47916	30.56	0.49211	30.56	0.66369
30.5804	0.48217	30.5804	0.48794	30.5804	0.67607
30.6009	0.49123	30.6009	0.472	30.6009	0.67821
30.6213	0.49197	30.6213	0.47233	30.6213	0.67861
30.6417	0.49212	30.6417	0.47158	30.6417	0.67671
30.6621	0.4944	30.6621	0.46358	30.6621	0.6754
30.6826	0.49387	30.6826	0.45351	30.6826	0.66956
30.703	0.48464	30.703	0.44744	30.703	0.6562
30.7234	0.47122	30.7234	0.44109	30.7234	0.66712
30.7439	0.47252	30.7439	0.4343	30.7439	0.66867
30.7643	0.45651	30.7643	0.43481	30.7643	0.6488
30.7847	0.43447	30.7847	0.42743	30.7847	0.6425
30.8052	0.42124	30.8052	0.42652	30.8052	0.64268
30.8256	0.4209	30.8256	0.42528	30.8256	0.62714
30.846	0.40766	30.846	0.43389	30.846	0.63007
30.8665	0.40036	30.8665	0.4459	30.8665	0.64732
30.8869	0.40259	30.8869	0.44509	30.8869	0.63296
30.9073	0.39969	30.9073	0.45659	30.9073	0.62059
30.9277	0.41766	30.9277	0.46525	30.9277	0.61262
30.9482	0.43015	30.9482	0.45805	30.9482	0.60045
30.9686	0.4415	30.9686	0.44731	30.9686	0.59665
30.989	0.45028	30.989	0.44784	30.989	0.58818
31.0095	0.44749	31.0095	0.43243	31.0095	0.59745
31.0299	0.45255	31.0299	0.43728	31.0299	0.5957
31.0503	0.43654	31.0503	0.45058	31.0503	0.58126
31.0708	0.42633	31.0708	0.43818	31.0708	0.59314
31.0912	0.421	31.0912	0.4401	31.0912	0.61671
31.1116	0.41302	31.1116	0.4387	31.1116	0.61222
31.1321	0.39886	31.1321	0.43952	31.1321	0.62019
31.1525	0.39017	31.1525	0.43632	31.1525	0.61262
31.1729	0.39472	31.1729	0.43801	31.1729	0.59427
31.1934	0.3796	31.1934	0.44561	31.1934	0.588
31.2138	0.389	31.2138	0.44155	31.2138	0.58504
31.2342	0.38667	31.2342	0.42792	31.2342	0.57802
31.2547	0.38979	31.2547	0.41115	31.2547	0.58534
31.2751	0.38876	31.2751	0.40914	31.2751	0.58234
31.2955	0.38018	31.2955	0.3974	31.2955	0.58893
31.316	0.3939	31.316	0.41096	31.316	0.58233
31.3364	0.3833	31.3364	0.40574	31.3364	0.56937
31.3568	0.36594	31.3568	0.40365	31.3568	0.57694
31.3773	0.36213	31.3773	0.40893	31.3773	0.57567
31.3977	0.36885	31.3977	0.40588	31.3977	0.56355
31.4181	0.3761	31.4181	0.41377	31.4181	0.55491
31.4385	0.38643	31.4385	0.41757	31.4385	0.54719
31.459	0.39286	31.459	0.43086	31.459	0.54358
31.4794	0.38199	31.4794	0.42779	31.4794	0.52168
31.4998	0.39614	31.4998	0.40293	31.4998	0.51987
31.5203	0.40583	31.5203	0.40205	31.5203	0.5315
31.5407	0.41466	31.5407	0.39986	31.5407	0.53951
31.5611	0.41757	31.5611	0.39573	31.5611	0.54006
31.5816	0.40893	31.5816	0.39809	31.5816	0.53159
31.602	0.41187	31.602	0.41162	31.602	0.53036
31.6224	0.39373	31.6224	0.40789	31.6224	0.52492
31.6429	0.37203	31.6429	0.40237	31.6429	0.54009
31.6633	0.37478	31.6633	0.39266	31.6633	0.53073
31.6837	0.37256	31.6837	0.37979	31.6837	0.52096
31.7041	0.36292	31.7041	0.38537	31.7041	0.52127
31.7246	0.35766	31.7246	0.37333	31.7246	0.50871
31.745	0.34884	31.745	0.37432	31.745	0.51248
31.7655	0.35363	31.7655	0.36349	31.7655	0.49893
31.7859	0.3582	31.7859	0.35702	31.7859	0.50643
31.8063	0.3625	31.8063	0.3696	31.8063	0.50298
31.8267	0.36599	31.8267	0.37226	31.8267	0.49126
31.8472	0.36278	31.8472	0.36913	31.8472	0.48791
31.8676	0.36104	31.8676	0.3846	31.8676	0.49233
31.888	0.36526	31.888	0.38557	31.888	0.50861
31.9085	0.36427	31.9085	0.37847	31.9085	0.51243
31.9289	0.36473	31.9289	0.37435	31.9289	0.53707
31.9493	0.36251	31.9493	0.37595	31.9493	0.52307
31.9698	0.3541	31.9698	0.37338	31.9698	0.52731
31.9902	0.34767	31.9902	0.37378	31.9902	0.52672
32.0106	0.33857	32.0106	0.36582	32.0106	0.53343
32.0311	0.3327	32.0311	0.38052	32.0311	0.54609
32.0515	0.33517	32.0515	0.37936	32.0515	0.53705
32.0719	0.32495	32.0719	0.37725	32.0719	0.54
32.0924	0.31778	32.0924	0.37195	32.0924	0.52803
32.1128	0.31124	32.1128	0.3657	32.1128	0.51884
32.1332	0.3127	32.1332	0.3549	32.1332	0.51988
32.1536	0.31884	32.1536	0.35221	32.1536	0.54076
32.1741	0.32362	32.1741	0.34464	32.1741	0.52953
32.1945	0.33492	32.1945	0.33845	32.1945	0.51927
32.215	0.34414	32.215	0.34159	32.215	0.51771
32.2354	0.35261	32.2354	0.34706	32.2354	0.5065
32.2558	0.35556	32.2558	0.34647	32.2558	0.50366
32.2762	0.36023	32.2762	0.34617	32.2762	0.49266
32.2967	0.3534	32.2967	0.34893	32.2967	0.48918
32.3171	0.35218	32.3171	0.36669	32.3171	0.47097
32.3375	0.35201	32.3375	0.37076	32.3375	0.46239
32.358	0.34349	32.358	0.38586	32.358	0.46723
32.3784	0.32831	32.3784	0.37787	32.3784	0.4632
32.3988	0.32687	32.3988	0.37125	32.3988	0.46956
32.4193	0.33444	32.4193	0.36304	32.4193	0.48682
32.4397	0.33211	32.4397	0.36261	32.4397	0.49664
32.4601	0.33362	32.4601	0.36979	32.4601	0.48853
32.4806	0.33464	32.4806	0.36505	32.4806	0.48832
32.501	0.33059	32.501	0.36152	32.501	0.50174
32.5214	0.32662	32.5214	0.36292	32.5214	0.49422
32.5418	0.30721	32.5418	0.36264	32.5418	0.49726
32.5623	0.29894	32.5623	0.3562	32.5623	0.49825
32.5827	0.29147	32.5827	0.36267	32.5827	0.4836
32.6031	0.29245	32.6031	0.3592	32.6031	0.47326
32.6236	0.29153	32.6236	0.35574	32.6236	0.46737
32.644	0.29394	32.644	0.34979	32.644	0.4568
32.6644	0.2915	32.6644	0.33988	32.6644	0.45855
32.6849	0.30268	32.6849	0.33028	32.6849	0.4575
32.7053	0.31012	32.7053	0.32174	32.7053	0.45269
32.7257	0.32275	32.7257	0.32113	32.7257	0.44321
32.7462	0.33101	32.7462	0.33756	32.7462	0.445
32.7666	0.33428	32.7666	0.33556	32.7666	0.442
32.787	0.32556	32.787	0.34039	32.787	0.46097
32.8075	0.32518	32.8075	0.35802	32.8075	0.45178
32.8279	0.3145	32.8279	0.37699	32.8279	0.46004
32.8483	0.31677	32.8483	0.37007	32.8483	0.46105
32.8688	0.32116	32.8688	0.38475	32.8688	0.45657
32.8892	0.31647	32.8892	0.38406	32.8892	0.45754
32.9096	0.31564	32.9096	0.38826	32.9096	0.453
32.9301	0.31375	32.9301	0.38452	32.9301	0.43554
32.9505	0.30414	32.9505	0.38361	32.9505	0.4424
32.9709	0.30147	32.9709	0.3764	32.9709	0.43858
32.9913	0.3082	32.9913	0.37887	32.9913	0.42603
33.0118	0.31546	33.0118	0.37693	33.0118	0.4169
33.0322	0.31534	33.0322	0.37856	33.0322	0.42305
33.0526	0.31197	33.0526	0.36715	33.0526	0.41544
33.0731	0.30739	33.0731	0.35878	33.0731	0.42922
33.0935	0.31805	33.0935	0.36421	33.0935	0.41446
33.1139	0.3131	33.1139	0.36343	33.1139	0.41411
33.1344	0.312	33.1344	0.35552	33.1344	0.41859
33.1548	0.30619	33.1548	0.3663	33.1548	0.4306
33.1752	0.2987	33.1752	0.36154	33.1752	0.43741
33.1957	0.29855	33.1957	0.34636	33.1957	0.43273
33.2161	0.29635	33.2161	0.33679	33.2161	0.42493
33.2365	0.28811	33.2365	0.33112	33.2365	0.43466
33.257	0.28678	33.257	0.3359	33.257	0.41658
33.2774	0.29823	33.2774	0.32822	33.2774	0.40493
33.2978	0.29805	33.2978	0.32097	33.2978	0.4055
33.3182	0.3016	33.3182	0.32106	33.3182	0.41493
33.3387	0.30444	33.3387	0.31398	33.3387	0.41596
33.3591	0.30734	33.3591	0.31193	33.3591	0.42807
33.3796	0.30552	33.3796	0.31804	33.3796	0.42619
33.4	0.30585	33.4	0.31504	33.4	0.4394
33.4204	0.30914	33.4204	0.31725	33.4204	0.4362
33.4408	0.29837	33.4408	0.31707	33.4408	0.43633
33.4613	0.29385	33.4613	0.31541	33.4613	0.42743
33.4817	0.28583	33.4817	0.31532	33.4817	0.41471
33.5021	0.28843	33.5021	0.31498	33.5021	0.40718
33.5226	0.27646	33.5226	0.30364	33.5226	0.39704
33.543	0.2748	33.543	0.29442	33.543	0.3859
33.5634	0.27672	33.5634	0.2784	33.5634	0.38491
33.5839	0.27427	33.5839	0.27553	33.5839	0.39506
33.6043	0.26927	33.6043	0.27722	33.6043	0.4108
33.6247	0.27437	33.6247	0.27852	33.6247	0.411
33.6452	0.27655	33.6452	0.28373	33.6452	0.39952
33.6656	0.28563	33.6656	0.28731	33.6656	0.40412
33.686	0.3038	33.686	0.29487	33.686	0.40859
33.7064	0.30895	33.7064	0.30232	33.7064	0.39762
33.7269	0.30158	33.7269	0.30843	33.7269	0.39666
33.7473	0.30858	33.7473	0.31663	33.7473	0.39017
33.7677	0.31127	33.7677	0.32349	33.7677	0.39416
33.7882	0.31501	33.7882	0.33193	33.7882	0.39451
33.8086	0.31414	33.8086	0.33107	33.8086	0.39732
33.829	0.31014	33.829	0.32972	33.829	0.4103
33.8495	0.31475	33.8495	0.32584	33.8495	0.40192
33.8699	0.31083	33.8699	0.31901	33.8699	0.40909
33.8903	0.30506	33.8903	0.32356	33.8903	0.40707
33.9108	0.312	33.9108	0.33411	33.9108	0.39096
33.9312	0.30328	33.9312	0.3344	33.9312	0.37125
33.9516	0.31186	33.9516	0.34027	33.9516	0.3828
33.9721	0.30508	33.9721	0.34596	33.9721	0.37726
33.9925	0.29584	33.9925	0.34517	33.9925	0.37661
34.0129	0.28098	34.0129	0.32761	34.0129	0.38485
34.0334	0.2821	34.0334	0.3294	34.0334	0.38351
34.0538	0.2728	34.0538	0.32937	34.0538	0.39004
34.0742	0.26454	34.0742	0.33797	34.0742	0.39179
34.0947	0.27067	34.0947	0.33589	34.0947	0.4079
34.1151	0.27116	34.1151	0.31982	34.1151	0.41321
34.1355	0.27906	34.1355	0.30839	34.1355	0.40888
34.1559	0.27835	34.1559	0.30559	34.1559	0.40243
34.1764	0.29044	34.1764	0.30832	34.1764	0.3932
34.1968	0.28782	34.1968	0.30593	34.1968	0.38668
34.2172	0.28545	34.2172	0.29809	34.2172	0.37997
34.2377	0.29329	34.2377	0.30597	34.2377	0.38567
34.2581	0.28758	34.2581	0.30274	34.2581	0.37814
34.2785	0.29136	34.2785	0.29482	34.2785	0.387
34.299	0.29385	34.299	0.28103	34.299	0.38204
34.3194	0.30508	34.3194	0.2905	34.3194	0.38148
34.3398	0.3054	34.3398	0.2909	34.3398	0.38473
34.3603	0.30738	34.3603	0.30401	34.3603	0.39467
34.3807	0.31671	34.3807	0.30059	34.3807	0.40334
34.4011	0.31668	34.4011	0.29927	34.4011	0.40348
34.4216	0.31649	34.4216	0.31099	34.4216	0.40516
34.442	0.32099	34.442	0.32696	34.442	0.39357
34.4624	0.31371	34.4624	0.32793	34.4624	0.37795
34.4829	0.29464	34.4829	0.32314	34.4829	0.36919
34.5033	0.29046	34.5033	0.32777	34.5033	0.36583
34.5237	0.28215	34.5237	0.32784	34.5237	0.35207
34.5442	0.27876	34.5442	0.31826	34.5442	0.34613
34.5646	0.28331	34.5646	0.31591	34.5646	0.35161
34.585	0.28559	34.585	0.30882	34.585	0.345
34.6054	0.28961	34.6054	0.3027	34.6054	0.3564
34.6259	0.29197	34.6259	0.30104	34.6259	0.36258
34.6463	0.29758	34.6463	0.31121	34.6463	0.36389
34.6667	0.30265	34.6667	0.31139	34.6667	0.37232
34.6872	0.29855	34.6872	0.32085	34.6872	0.37934
34.7076	0.30483	34.7076	0.32388	34.7076	0.37835
34.728	0.30468	34.728	0.31887	34.728	0.38018
34.7485	0.29236	34.7485	0.31059	34.7485	0.37037
34.7689	0.28158	34.7689	0.309	34.7689	0.37879
34.7893	0.27506	34.7893	0.30841	34.7893	0.38818
34.8098	0.26231	34.8098	0.29948	34.8098	0.38544
34.8302	0.2578	34.8302	0.29629	34.8302	0.39432
34.8506	0.2577	34.8506	0.30029	34.8506	0.40537
34.8711	0.25769	34.8711	0.30098	34.8711	0.41669
34.8915	0.25683	34.8915	0.29226	34.8915	0.41522
34.9119	0.26005	34.9119	0.30315	34.9119	0.40069
34.9323	0.26198	34.9323	0.31315	34.9323	0.39263
34.9528	0.26769	34.9528	0.31389	34.9528	0.40099
34.9732	0.27013	34.9732	0.31263	34.9732	0.39563
34.9937	0.28153	34.9937	0.31758	34.9937	0.39328
35.0141	0.27665	35.0141	0.31835	35.0141	0.40091
35.0345	0.27911	35.0345	0.32194	35.0345	0.39896
35.0549	0.27306	35.0549	0.33034	35.0549	0.41075
35.0754	0.27252	35.0754	0.32587	35.0754	0.4147
35.0958	0.27305	35.0958	0.32705	35.0958	0.41782
35.1162	0.2717	35.1162	0.33758	35.1162	0.41947
35.1367	0.26709	35.1367	0.33752	35.1367	0.4218
35.1571	0.27052	35.1571	0.33453	35.1571	0.41389
35.1775	0.25994	35.1775	0.32103	35.1775	0.39182
35.198	0.25786	35.198	0.32758	35.198	0.37652
35.2184	0.2605	35.2184	0.31392	35.2184	0.39013
35.2388	0.26382	35.2388	0.31092	35.2388	0.38966
35.2593	0.26082	35.2593	0.30494	35.2593	0.38176
35.2797	0.25948	35.2797	0.30677	35.2797	0.38897
35.3001	0.25426	35.3001	0.3099	35.3001	0.39255
35.3205	0.2565	35.3205	0.29957	35.3205	0.40077
35.341	0.25401	35.341	0.29341	35.341	0.41503
35.3614	0.26096	35.3614	0.28508	35.3614	0.41097
35.3819	0.26853	35.3819	0.2854	35.3819	0.40431
35.4023	0.26637	35.4023	0.28858	35.4023	0.40788
35.4227	0.26542	35.4227	0.28189	35.4227	0.39547
35.4431	0.26535	35.4431	0.28454	35.4431	0.3914
35.4636	0.26445	35.4636	0.27961	35.4636	0.37912
35.484	0.27655	35.484	0.27512	35.484	0.36806
35.5044	0.27872	35.5044	0.2626	35.5044	0.35698
35.5249	0.27717	35.5249	0.26602	35.5249	0.34484
35.5453	0.27724	35.5453	0.26394	35.5453	0.35922
35.5657	0.27429	35.5657	0.27017	35.5657	0.37419
35.5862	0.26946	35.5862	0.27471	35.5862	0.38214
35.6066	0.2655	35.6066	0.2753	35.6066	0.38575
35.627	0.25853	35.627	0.2752	35.627	0.38849
35.6475	0.2583	35.6475	0.27683	35.6475	0.37845
35.6679	0.25063	35.6679	0.28969	35.6679	0.38249
35.6883	0.24679	35.6883	0.3039	35.6883	0.41716
35.7088	0.24632	35.7088	0.31381	35.7088	0.41109
35.7292	0.24585	35.7292	0.31553	35.7292	0.41836
35.7496	0.25727	35.7496	0.31345	35.7496	0.39826
35.77	0.25895	35.77	0.29895	35.77	0.39332
35.7905	0.25391	35.7905	0.30823	35.7905	0.38885
35.8109	0.26005	35.8109	0.30874	35.8109	0.39961
35.8314	0.26193	35.8314	0.30542	35.8314	0.41474
35.8518	0.25442	35.8518	0.30248	35.8518	0.40403
35.8722	0.25882	35.8722	0.29573	35.8722	0.39164
35.8926	0.25469	35.8926	0.30525	35.8926	0.37265
35.9131	0.24782	35.9131	0.29323	35.9131	0.36551
35.9335	0.25055	35.9335	0.29248	35.9335	0.35501
35.9539	0.25004	35.9539	0.2942	35.9539	0.37656
35.9744	0.25644	35.9744	0.28878	35.9744	0.38368
35.9948	0.2667	35.9948	0.29074	35.9948	0.36808
36.0152	0.26535	36.0152	0.29549	36.0152	0.36643
36.0357	0.2746	36.0357	0.29841	36.0357	0.36474
36.0561	0.2661	36.0561	0.28903	36.0561	0.37796
36.0765	0.27048	36.0765	0.30175	36.0765	0.37452
36.097	0.27089	36.097	0.2953	36.097	0.36749
36.1174	0.26651	36.1174	0.28934	36.1174	0.36915
36.1378	0.25774	36.1378	0.29347	36.1378	0.35433
36.1583	0.26314	36.1583	0.30063	36.1583	0.33673
36.1787	0.25734	36.1787	0.31495	36.1787	0.32882
36.1991	0.26087	36.1991	0.30706	36.1991	0.33214
36.2195	0.25689	36.2195	0.30702	36.2195	0.33746
36.24	0.2552	36.24	0.29695	36.24	0.34535
36.2604	0.25269	36.2604	0.29132	36.2604	0.34155
36.2808	0.25802	36.2808	0.29372	36.2808	0.35606
36.3013	0.25284	36.3013	0.29037	36.3013	0.37614
36.3217	0.25604	36.3217	0.27851	36.3217	0.38355
36.3421	0.25111	36.3421	0.27054	36.3421	0.4027
36.3626	0.26333	36.3626	0.2667	36.3626	0.3952
36.383	0.26177	36.383	0.25783	36.383	0.39536
36.4034	0.25919	36.4034	0.25848	36.4034	0.41062
36.4239	0.25663	36.4239	0.27973	36.4239	0.4031
36.4443	0.26211	36.4443	0.30017	36.4443	0.38685
36.4647	0.2693	36.4647	0.31667	36.4647	0.38978
36.4852	0.27387	36.4852	0.31298	36.4852	0.38693
36.5056	0.26589	36.5056	0.32076	36.5056	0.37894
36.526	0.26964	36.526	0.31402	36.526	0.36656
36.5465	0.26551	36.5465	0.31477	36.5465	0.35932
36.5669	0.26352	36.5669	0.30659	36.5669	0.35742
36.5873	0.25831	36.5873	0.30265	36.5873	0.36286
36.6078	0.25363	36.6078	0.29799	36.6078	0.35944
36.6282	0.2534	36.6282	0.27876	36.6282	0.36261
36.6486	0.25805	36.6486	0.27148	36.6486	0.35515
36.669	0.26238	36.669	0.25329	36.669	0.36498
36.6895	0.26056	36.6895	0.24971	36.6895	0.37129
36.7099	0.26129	36.7099	0.25871	36.7099	0.3638
36.7303	0.2664	36.7303	0.25532	36.7303	0.36149
36.7508	0.26906	36.7508	0.25732	36.7508	0.36656
36.7712	0.27885	36.7712	0.2505	36.7712	0.35176
36.7916	0.28048	36.7916	0.2613	36.7916	0.34897
36.8121	0.29178	36.8121	0.25868	36.8121	0.35392
36.8325	0.28752	36.8325	0.2605	36.8325	0.35806
36.8529	0.2906	36.8529	0.26886	36.8529	0.3593
36.8734	0.28362	36.8734	0.27953	36.8734	0.36937
36.8938	0.28513	36.8938	0.28374	36.8938	0.37211
36.9142	0.28183	36.9142	0.27877	36.9142	0.3732
36.9346	0.28341	36.9346	0.28865	36.9346	0.3836
36.9551	0.28392	36.9551	0.29147	36.9551	0.39822
36.9755	0.28076	36.9755	0.29318	36.9755	0.3943
36.996	0.27326	36.996	0.3006	36.996	0.39432
37.0164	0.27867	37.0164	0.30433	37.0164	0.40139
37.0368	0.27849	37.0368	0.32115	37.0368	0.39221
37.0572	0.28699	37.0572	0.31907	37.0572	0.36981
37.0777	0.28129	37.0777	0.31792	37.0777	0.3731
37.0981	0.27874	37.0981	0.31234	37.0981	0.38374
37.1185	0.2666	37.1185	0.29719	37.1185	0.37658
37.139	0.26898	37.139	0.29837	37.139	0.36518
37.1594	0.27106	37.1594	0.29076	37.1594	0.36531
37.1798	0.28388	37.1798	0.29489	37.1798	0.35437
37.2003	0.27761	37.2003	0.28859	37.2003	0.35442
37.2207	0.28578	37.2207	0.29258	37.2207	0.35226
37.2411	0.28809	37.2411	0.28257	37.2411	0.35945
37.2616	0.29669	37.2616	0.27209	37.2616	0.34536
37.282	0.29682	37.282	0.28345	37.282	0.33581
37.3024	0.30205	37.3024	0.29052	37.3024	0.33853
37.3229	0.29209	37.3229	0.29636	37.3229	0.32872
37.3433	0.28374	37.3433	0.28217	37.3433	0.32177
37.3637	0.26549	37.3637	0.27753	37.3637	0.33633
37.3841	0.25994	37.3841	0.284	37.3841	0.34776
37.4046	0.2468	37.4046	0.28	37.4046	0.36212
37.425	0.25053	37.425	0.28454	37.425	0.37546
37.4455	0.25652	37.4455	0.28973	37.4455	0.38558
37.4659	0.26041	37.4659	0.30094	37.4659	0.3924
37.4863	0.25647	37.4863	0.29345	37.4863	0.40398
37.5067	0.2605	37.5067	0.28986	37.5067	0.40032
37.5272	0.26282	37.5272	0.28035	37.5272	0.40633
37.5476	0.26519	37.5476	0.28244	37.5476	0.39643
37.568	0.27235	37.568	0.29307	37.568	0.39242
37.5885	0.27536	37.5885	0.28273	37.5885	0.39471
37.6089	0.28645	37.6089	0.2727	37.6089	0.39004
37.6293	0.29493	37.6293	0.25749	37.6293	0.3757
37.6498	0.29415	37.6498	0.26609	37.6498	0.37378
37.6702	0.2981	37.6702	0.27282	37.6702	0.36491
37.6906	0.29119	37.6906	0.27063	37.6906	0.37409
37.7111	0.29086	37.7111	0.27602	37.7111	0.36337
37.7315	0.2826	37.7315	0.28964	37.7315	0.36327
37.7519	0.27348	37.7519	0.29986	37.7519	0.36315
37.7724	0.25348	37.7724	0.30983	37.7724	0.36047
37.7928	0.23773	37.7928	0.31831	37.7928	0.35561
37.8132	0.23356	37.8132	0.32589	37.8132	0.36694
37.8336	0.22872	37.8336	0.32368	37.8336	0.36949
37.8541	0.23238	37.8541	0.31544	37.8541	0.37397
37.8745	0.2375	37.8745	0.30498	37.8745	0.36887
37.8949	0.24673	37.8949	0.30194	37.8949	0.36498
37.9154	0.25393	37.9154	0.29733	37.9154	0.35476
37.9358	0.25363	37.9358	0.29994	37.9358	0.36187
37.9562	0.26188	37.9562	0.28163	37.9562	0.37626
37.9767	0.25929	37.9767	0.2771	37.9767	0.38035
37.9971	0.26088	37.9971	0.28353	37.9971	0.38265
38.0175	0.26032	38.0175	0.29084	38.0175	0.38803
38.038	0.25698	38.038	0.29094	38.038	0.38902
38.0584	0.24746	38.0584	0.30051	38.0584	0.39028
38.0788	0.25436	38.0788	0.28935	38.0788	0.38652
38.0993	0.26372	38.0993	0.2932	38.0993	0.38435
38.1197	0.26409	38.1197	0.28267	38.1197	0.38083
38.1401	0.27099	38.1401	0.28618	38.1401	0.37201
38.1606	0.26471	38.1606	0.28783	38.1606	0.36684
38.181	0.26212	38.181	0.29988	38.181	0.36429
38.2014	0.26114	38.2014	0.29139	38.2014	0.3627
38.2219	0.25861	38.2219	0.29738	38.2219	0.37493
38.2423	0.26544	38.2423	0.28746	38.2423	0.38366
38.2627	0.25742	38.2627	0.2908	38.2627	0.37783
38.2831	0.25855	38.2831	0.29225	38.2831	0.38605
38.3036	0.25832	38.3036	0.28761	38.3036	0.38982
38.324	0.25682	38.324	0.28246	38.324	0.38996
38.3444	0.26124	38.3444	0.28259	38.3444	0.39124
38.3649	0.2641	38.3649	0.27792	38.3649	0.37864
38.3853	0.26376	38.3853	0.28513	38.3853	0.37795
38.4057	0.26384	38.4057	0.28095	38.4057	0.38252
38.4262	0.26861	38.4262	0.29416	38.4262	0.39293
38.4466	0.25921	38.4466	0.29368	38.4466	0.39161
38.467	0.2545	38.467	0.29462	38.467	0.39338
38.4875	0.2522	38.4875	0.28507	38.4875	0.39475
38.5079	0.25504	38.5079	0.29768	38.5079	0.39421
38.5283	0.25949	38.5283	0.29344	38.5283	0.38752
38.5487	0.25224	38.5487	0.28891	38.5487	0.39194
38.5692	0.25548	38.5692	0.28343	38.5692	0.38165
38.5896	0.25938	38.5896	0.27488	38.5896	0.37852
38.6101	0.26678	38.6101	0.26776	38.6101	0.36807
38.6305	0.2681	38.6305	0.26259	38.6305	0.35289
38.6509	0.26801	38.6509	0.25572	38.6509	0.34875
38.6713	0.2667	38.6713	0.24679	38.6713	0.35363
38.6918	0.26989	38.6918	0.2503	38.6918	0.35571
38.7122	0.27349	38.7122	0.25464	38.7122	0.36183
38.7326	0.26842	38.7326	0.26429	38.7326	0.35423
38.7531	0.26581	38.7531	0.25992	38.7531	0.36586
38.7735	0.26954	38.7735	0.2641	38.7735	0.36232
38.7939	0.27202	38.7939	0.27489	38.7939	0.36844
38.8144	0.27628	38.8144	0.28214	38.8144	0.37381
38.8348	0.27157	38.8348	0.29638	38.8348	0.37988
38.8552	0.28366	38.8552	0.30622	38.8552	0.37326
38.8757	0.28651	38.8757	0.30768	38.8757	0.37255
38.8961	0.29373	38.8961	0.30552	38.8961	0.36193
38.9165	0.2949	38.9165	0.30821	38.9165	0.35341
38.937	0.29952	38.937	0.29901	38.937	0.37494
38.9574	0.29508	38.9574	0.29507	38.9574	0.37209
38.9778	0.29835	38.9778	0.29684	38.9778	0.37096
38.9982	0.29944	38.9982	0.30678	38.9982	0.36923
39.0187	0.29077	39.0187	0.31384	39.0187	0.36461
39.0391	0.29219	39.0391	0.30438	39.0391	0.36497
39.0595	0.29186	39.0595	0.29881	39.0595	0.37086
39.08	0.29588	39.08	0.29636	39.08	0.37145
39.1004	0.29773	39.1004	0.29671	39.1004	0.37189
39.1208	0.29345	39.1208	0.29759	39.1208	0.36492
39.1413	0.29661	39.1413	0.2895	39.1413	0.36529
39.1617	0.29165	39.1617	0.28635	39.1617	0.36376
39.1821	0.29299	39.1821	0.2783	39.1821	0.36243
39.2026	0.2837	39.2026	0.27645	39.2026	0.35805
39.223	0.28277	39.223	0.26634	39.223	0.37605
39.2434	0.27101	39.2434	0.26853	39.2434	0.36579
39.2639	0.25799	39.2639	0.27562	39.2639	0.37919
39.2843	0.25771	39.2843	0.2912	39.2843	0.38494
39.3047	0.25291	39.3047	0.29847	39.3047	0.3951
39.3252	0.25649	39.3252	0.29786	39.3252	0.40376
39.3456	0.25734	39.3456	0.29979	39.3456	0.40701
39.366	0.26341	39.366	0.30289	39.366	0.3874
39.3865	0.26588	39.3865	0.30655	39.3865	0.38762
39.4069	0.27425	39.4069	0.29965	39.4069	0.37406
39.4273	0.28033	39.4273	0.29397	39.4273	0.38533
39.4477	0.28032	39.4477	0.28357	39.4477	0.38505
39.4682	0.28609	39.4682	0.26926	39.4682	0.38435
39.4886	0.27562	39.4886	0.25764	39.4886	0.37317
39.509	0.28003	39.509	0.2532	39.509	0.37929
39.5295	0.27186	39.5295	0.25727	39.5295	0.37067
39.5499	0.26679	39.5499	0.26515	39.5499	0.36596
39.5703	0.28303	39.5703	0.27829	39.5703	0.36742
39.5908	0.28785	39.5908	0.29582	39.5908	0.36377
39.6112	0.29254	39.6112	0.30342	39.6112	0.35547
39.6316	0.29132	39.6316	0.30899	39.6316	0.34443
39.6521	0.29402	39.6521	0.32745	39.6521	0.32784
39.6725	0.29083	39.6725	0.32975	39.6725	0.33414
39.6929	0.29387	39.6929	0.32785	39.6929	0.34877
39.7134	0.28681	39.7134	0.31686	39.7134	0.36219
39.7338	0.28433	39.7338	0.30936	39.7338	0.36353
39.7542	0.28804	39.7542	0.30465	39.7542	0.37614
39.7747	0.28127	39.7747	0.2973	39.7747	0.38255
39.7951	0.27878	39.7951	0.30554	39.7951	0.39267
39.8155	0.27373	39.8155	0.30626	39.8155	0.38865
39.8359	0.26328	39.8359	0.31868	39.8359	0.3842
39.8564	0.26643	39.8564	0.32454	39.8564	0.38968
39.8768	0.2629	39.8768	0.3293	39.8768	0.38407
39.8972	0.26179	39.8972	0.3246	39.8972	0.3801
39.9177	0.25929	39.9177	0.31602	39.9177	0.36955
39.9381	0.2583	39.9381	0.31724	39.9381	0.37273
39.9585	0.25143	39.9585	0.30642	39.9585	0.37483
39.979	0.25473	39.979	0.30077	39.979	0.39472
39.9994	0.25894	39.9994	0.29539	39.9994	0.39589
40.0198	0.26862	40.0198	0.29921	40.0198	0.40186
40.0403	0.27424	40.0403	0.29797	40.0403	0.4241
40.0607	0.27615	40.0607	0.31239	40.0607	0.4288
40.0811	0.2779	40.0811	0.31679	40.0811	0.43107
40.1016	0.28314	40.1016	0.32222	40.1016	0.42782
40.122	0.28394	40.122	0.32733	40.122	0.42079
40.1424	0.28604	40.1424	0.3216	40.1424	0.40292
40.1628	0.28955	40.1628	0.31835	40.1628	0.39362
40.1833	0.29249	40.1833	0.30615	40.1833	0.38512
40.2037	0.29122	40.2037	0.29834	40.2037	0.38062
40.2242	0.28824	40.2242	0.3023	40.2242	0.38682
40.2446	0.28753	40.2446	0.30641	40.2446	0.3824
40.265	0.28575	40.265	0.30379	40.265	0.40834
40.2854	0.293	40.2854	0.30628	40.2854	0.41546
40.3059	0.29835	40.3059	0.30653	40.3059	0.42131
40.3263	0.30444	40.3263	0.3082	40.3263	0.42728
40.3467	0.30344	40.3467	0.31127	40.3467	0.42247
40.3672	0.30685	40.3672	0.29985	40.3672	0.42119
40.3876	0.30452	40.3876	0.30221	40.3876	0.41147
40.408	0.29969	40.408	0.29929	40.408	0.40368
40.4285	0.29945	40.4285	0.29341	40.4285	0.39307
40.4489	0.30607	40.4489	0.29251	40.4489	0.39399
40.4693	0.30856	40.4693	0.28699	40.4693	0.3939
40.4898	0.2994	40.4898	0.29383	40.4898	0.39416
40.5102	0.29907	40.5102	0.30742	40.5102	0.39591
40.5306	0.29742	40.5306	0.31993	40.5306	0.39885
40.551	0.2938	40.551	0.32434	40.551	0.40766
40.5715	0.3077	40.5715	0.31699	40.5715	0.40457
40.5919	0.30713	40.5919	0.31937	40.5919	0.39859
40.6123	0.3074	40.6123	0.30994	40.6123	0.40262
40.6328	0.30712	40.6328	0.3025	40.6328	0.40817
40.6532	0.30018	40.6532	0.30135	40.6532	0.41343
40.6736	0.29302	40.6736	0.30454	40.6736	0.40587
40.6941	0.29204	40.6941	0.31122	40.6941	0.39932
40.7145	0.29959	40.7145	0.30398	40.7145	0.39343
40.7349	0.30396	40.7349	0.31005	40.7349	0.39999
40.7554	0.30336	40.7554	0.32008	40.7554	0.39753
40.7758	0.29977	40.7758	0.33044	40.7758	0.40405
40.7962	0.3061	40.7962	0.33706	40.7962	0.39831
40.8167	0.30291	40.8167	0.35217	40.8167	0.394
40.8371	0.30352	40.8371	0.35275	40.8371	0.39884
40.8575	0.30143	40.8575	0.33946	40.8575	0.40622
40.878	0.29003	40.878	0.34432	40.878	0.40904
40.8984	0.29435	40.8984	0.34104	40.8984	0.40817
40.9188	0.3033	40.9188	0.33216	40.9188	0.40545
40.9393	0.30235	40.9393	0.32472	40.9393	0.40922
40.9597	0.30785	40.9597	0.32643	40.9597	0.39514
40.9801	0.30155	40.9801	0.33589	40.9801	0.39277
41.0005	0.30234	41.0005	0.33487	41.0005	0.3956
41.021	0.30809	41.021	0.33909	41.021	0.39488
41.0414	0.30984	41.0414	0.34847	41.0414	0.38995
41.0618	0.31744	41.0618	0.34495	41.0618	0.39188
41.0823	0.31559	41.0823	0.34285	41.0823	0.38441
41.1027	0.31284	41.1027	0.34672	41.1027	0.39208
41.1231	0.30861	41.1231	0.33777	41.1231	0.39329
41.1436	0.3026	41.1436	0.33541	41.1436	0.39807
41.164	0.31197	41.164	0.3375	41.164	0.39128
41.1844	0.31761	41.1844	0.33358	41.1844	0.39178
41.2049	0.33147	41.2049	0.31776	41.2049	0.39445
41.2253	0.3284	41.2253	0.31239	41.2253	0.41031
41.2457	0.32233	41.2457	0.32244	41.2457	0.41348
41.2662	0.31667	41.2662	0.33443	41.2662	0.42589
41.2866	0.32616	41.2866	0.34033	41.2866	0.42203
41.307	0.3271	41.307	0.35606	41.307	0.42225
41.3275	0.32502	41.3275	0.36681	41.3275	0.41785
41.3479	0.31779	41.3479	0.36683	41.3479	0.41807
41.3683	0.30937	41.3683	0.37055	41.3683	0.41419
41.3888	0.30684	41.3888	0.36522	41.3888	0.41105
41.4092	0.30406	41.4092	0.37046	41.4092	0.40384
41.4296	0.31093	41.4296	0.37389	41.4296	0.40872
41.45	0.32024	41.45	0.36648	41.45	0.41689
41.4705	0.31302	41.4705	0.36516	41.4705	0.42842
41.4909	0.31724	41.4909	0.36218	41.4909	0.4336
41.5113	0.30938	41.5113	0.35398	41.5113	0.44445
41.5318	0.31492	41.5318	0.34565	41.5318	0.452
41.5522	0.3135	41.5522	0.34194	41.5522	0.45518
41.5726	0.31487	41.5726	0.33468	41.5726	0.45825
41.5931	0.31071	41.5931	0.34261	41.5931	0.4572
41.6135	0.30711	41.6135	0.33791	41.6135	0.444
41.6339	0.30122	41.6339	0.33404	41.6339	0.43278
41.6544	0.305	41.6544	0.32774	41.6544	0.42109
41.6748	0.30077	41.6748	0.31528	41.6748	0.40814
41.6952	0.30143	41.6952	0.32493	41.6952	0.41828
41.7157	0.3115	41.7157	0.31228	41.7157	0.42145
41.7361	0.31583	41.7361	0.3034	41.7361	0.42689
41.7565	0.32393	41.7565	0.31499	41.7565	0.42969
41.7769	0.32852	41.7769	0.31729	41.7769	0.43916
41.7974	0.33324	41.7974	0.31726	41.7974	0.44062
41.8178	0.34053	41.8178	0.32732	41.8178	0.44703
41.8383	0.33278	41.8383	0.33478	41.8383	0.45632
41.8587	0.33698	41.8587	0.34759	41.8587	0.45257
41.8791	0.3306	41.8791	0.37184	41.8791	0.44845
41.8995	0.33097	41.8995	0.39272	41.8995	0.44395
41.92	0.33418	41.92	0.39939	41.92	0.43751
41.9404	0.32963	41.9404	0.40523	41.9404	0.43649
41.9608	0.33035	41.9608	0.40161	41.9608	0.42718
41.9813	0.33056	41.9813	0.3972	41.9813	0.42903
42.0017	0.3458	42.0017	0.37545	42.0017	0.41841
42.0221	0.35449	42.0221	0.36958	42.0221	0.41142
42.0426	0.36613	42.0426	0.36336	42.0426	0.40774
42.063	0.36939	42.063	0.35465	42.063	0.40964
42.0834	0.37792	42.0834	0.35752	42.0834	0.41942
42.1039	0.37687	42.1039	0.36455	42.1039	0.43177
42.1243	0.36988	42.1243	0.36033	42.1243	0.43903
42.1447	0.37221	42.1447	0.38336	42.1447	0.43008
42.1651	0.36311	42.1651	0.39447	42.1651	0.44171
42.1856	0.36605	42.1856	0.40984	42.1856	0.44163
42.206	0.36758	42.206	0.4189	42.206	0.45291
42.2264	0.36227	42.2264	0.42046	42.2264	0.45576
42.2469	0.36876	42.2469	0.41558	42.2469	0.44944
42.2673	0.36609	42.2673	0.40864	42.2673	0.44512
42.2877	0.37126	42.2877	0.4019	42.2877	0.4404
42.3082	0.37869	42.3082	0.386	42.3082	0.42298
42.3286	0.37372	42.3286	0.36468	42.3286	0.42585
42.349	0.38299	42.349	0.34854	42.349	0.43846
42.3695	0.38844	42.3695	0.34603	42.3695	0.45602
42.3899	0.39148	42.3899	0.35798	42.3899	0.45138
42.4103	0.39928	42.4103	0.36538	42.4103	0.44207
42.4308	0.40865	42.4308	0.38146	42.4308	0.4271
42.4512	0.41127	42.4512	0.38044	42.4512	0.41951
42.4716	0.4089	42.4716	0.38557	42.4716	0.42813
42.4921	0.40986	42.4921	0.39468	42.4921	0.44474
42.5125	0.39953	42.5125	0.38181	42.5125	0.44507
42.5329	0.39717	42.5329	0.38143	42.5329	0.43264
42.5534	0.38981	42.5534	0.37129	42.5534	0.43158
42.5738	0.38443	42.5738	0.36741	42.5738	0.43422
42.5942	0.37735	42.5942	0.35748	42.5942	0.43941
42.6146	0.36776	42.6146	0.35686	42.6146	0.46763
42.6351	0.36279	42.6351	0.36014	42.6351	0.47559
42.6555	0.35541	42.6555	0.37251	42.6555	0.4742
42.6759	0.361	42.6759	0.39104	42.6759	0.47209
42.6964	0.37033	42.6964	0.39975	42.6964	0.47897
42.7168	0.37081	42.7168	0.4083	42.7168	0.46824
42.7372	0.37143	42.7372	0.41267	42.7372	0.47813
42.7577	0.36756	42.7577	0.4141	42.7577	0.49551
42.7781	0.36915	42.7781	0.42212	42.7781	0.49944
42.7985	0.37234	42.7985	0.41606	42.7985	0.49137
42.819	0.37625	42.819	0.41624	42.819	0.4792
42.8394	0.37635	42.8394	0.41368	42.8394	0.49393
42.8598	0.37669	42.8598	0.41894	42.8598	0.5132
42.8803	0.37501	42.8803	0.42684	42.8803	0.53478
42.9007	0.3811	42.9007	0.41945	42.9007	0.52632
42.9211	0.37684	42.9211	0.41338	42.9211	0.50876
42.9416	0.38803	42.9416	0.41012	42.9416	0.50642
42.962	0.40128	42.962	0.42127	42.962	0.51809
42.9824	0.40384	42.9824	0.42861	42.9824	0.51705
43.0029	0.40942	43.0029	0.43693	43.0029	0.50258
43.0233	0.41311	43.0233	0.43853	43.0233	0.49757
43.0437	0.41995	43.0437	0.4389	43.0437	0.49882
43.0641	0.42334	43.0641	0.45498	43.0641	0.48848
43.0846	0.42516	43.0846	0.45977	43.0846	0.48949
43.105	0.42713	43.105	0.46711	43.105	0.49413
43.1254	0.43464	43.1254	0.47324	43.1254	0.49967
43.1459	0.4356	43.1459	0.47243	43.1459	0.52818
43.1663	0.43962	43.1663	0.47648	43.1663	0.53368
43.1867	0.44329	43.1867	0.46043	43.1867	0.51
43.2072	0.44967	43.2072	0.46158	43.2072	0.51502
43.2276	0.45013	43.2276	0.47637	43.2276	0.52075
43.248	0.44269	43.248	0.48437	43.248	0.52728
43.2685	0.44027	43.2685	0.49285	43.2685	0.52345
43.2889	0.44681	43.2889	0.50177	43.2889	0.52723
43.3093	0.44396	43.3093	0.49049	43.3093	0.52784
43.3298	0.4524	43.3298	0.48822	43.3298	0.53175
43.3502	0.45327	43.3502	0.50146	43.3502	0.53117
43.3706	0.45083	43.3706	0.50714	43.3706	0.53896
43.391	0.45837	43.391	0.51059	43.391	0.53678
43.4115	0.4698	43.4115	0.49973	43.4115	0.53495
43.4319	0.46364	43.4319	0.49542	43.4319	0.55215
43.4524	0.47208	43.4524	0.47967	43.4524	0.55324
43.4728	0.47484	43.4728	0.45862	43.4728	0.54682
43.4932	0.46933	43.4932	0.46262	43.4932	0.55206
43.5136	0.46673	43.5136	0.4717	43.5136	0.55318
43.5341	0.46889	43.5341	0.48419	43.5341	0.56183
43.5545	0.48256	43.5545	0.49725	43.5545	0.57299
43.5749	0.48788	43.5749	0.49841	43.5749	0.57863
43.5954	0.50224	43.5954	0.49672	43.5954	0.57332
43.6158	0.50732	43.6158	0.51607	43.6158	0.5843
43.6362	0.5023	43.6362	0.53076	43.6362	0.59143
43.6567	0.49954	43.6567	0.5341	43.6567	0.58021
43.6771	0.50773	43.6771	0.54079	43.6771	0.57914
43.6975	0.51199	43.6975	0.54849	43.6975	0.59045
43.718	0.50245	43.718	0.54674	43.718	0.60326
43.7384	0.50709	43.7384	0.52703	43.7384	0.62318
43.7588	0.49392	43.7588	0.51987	43.7588	0.62644
43.7792	0.4872	43.7792	0.52035	43.7792	0.62541
43.7997	0.48774	43.7997	0.52332	43.7997	0.63762
43.8201	0.49672	43.8201	0.51417	43.8201	0.64062
43.8406	0.5139	43.8406	0.51271	43.8406	0.65181
43.861	0.51081	43.861	0.52113	43.861	0.64209
43.8814	0.50933	43.8814	0.52031	43.8814	0.63829
43.9018	0.50169	43.9018	0.53165	43.9018	0.64644
43.9223	0.51103	43.9223	0.53221	43.9223	0.6426
43.9427	0.51732	43.9427	0.54611	43.9427	0.64072
43.9631	0.52915	43.9631	0.55802	43.9631	0.65314
43.9836	0.54572	43.9836	0.56343	43.9836	0.64855
44.004	0.55767	44.004	0.57619	44.004	0.63913
44.0244	0.57483	44.0244	0.58042	44.0244	0.6471
44.0449	0.58404	44.0449	0.5872	44.0449	0.65279
44.0653	0.59403	44.0653	0.57773	44.0653	0.63855
44.0857	0.60469	44.0857	0.57928	44.0857	0.63041
44.1062	0.61377	44.1062	0.5583	44.1062	0.62501
44.1266	0.62118	44.1266	0.5669	44.1266	0.6262
44.147	0.60539	44.147	0.58315	44.147	0.63131
44.1675	0.60814	44.1675	0.58249	44.1675	0.65356
44.1879	0.60942	44.1879	0.58894	44.1879	0.67511
44.2083	0.61402	44.2083	0.59136	44.2083	0.68699
44.2287	0.60367	44.2287	0.61204	44.2287	0.71322
44.2492	0.61073	44.2492	0.62603	44.2492	0.73661
44.2696	0.61471	44.2696	0.63909	44.2696	0.73157
44.29	0.61399	44.29	0.67565	44.29	0.72686
44.3105	0.62068	44.3105	0.67996	44.3105	0.75107
44.3309	0.62773	44.3309	0.69033	44.3309	0.75453
44.3513	0.63542	44.3513	0.70397	44.3513	0.73579
44.3718	0.64273	44.3718	0.71124	44.3718	0.71492
44.3922	0.64943	44.3922	0.71414	44.3922	0.71054
44.4126	0.66015	44.4126	0.72653	44.4126	0.70395
44.4331	0.68577	44.4331	0.73326	44.4331	0.7183
44.4535	0.70722	44.4535	0.73055	44.4535	0.72973
44.4739	0.72083	44.4739	0.72143	44.4739	0.73022
44.4944	0.71763	44.4944	0.71994	44.4944	0.73262
44.5148	0.72075	44.5148	0.73376	44.5148	0.75631
44.5352	0.71842	44.5352	0.72985	44.5352	0.76258
44.5557	0.72373	44.5557	0.72684	44.5557	0.75994
44.5761	0.74193	44.5761	0.73776	44.5761	0.76055
44.5965	0.75242	44.5965	0.74706	44.5965	0.76489
44.617	0.76603	44.617	0.75909	44.617	0.7628
44.6374	0.78037	44.6374	0.77506	44.6374	0.76254
44.6578	0.79171	44.6578	0.7639	44.6578	0.76214
44.6782	0.81669	44.6782	0.79234	44.6782	0.76373
44.6987	0.83382	44.6987	0.81436	44.6987	0.75146
44.7191	0.84489	44.7191	0.81777	44.7191	0.76045
44.7395	0.84427	44.7395	0.82569	44.7395	0.76376
44.76	0.84636	44.76	0.84228	44.76	0.76631
44.7804	0.83054	44.7804	0.85726	44.7804	0.78125
44.8008	0.83516	44.8008	0.87116	44.8008	0.79472
44.8213	0.8412	44.8213	0.86758	44.8213	0.81132
44.8417	0.8645	44.8417	0.89986	44.8417	0.82405
44.8621	0.88697	44.8621	0.91428	44.8621	0.82507
44.8826	0.89699	44.8826	0.93815	44.8826	0.82906
44.903	0.91843	44.903	0.94552	44.903	0.85775
44.9234	0.93947	44.9234	0.95707	44.9234	0.86194
44.9439	0.95266	44.9439	0.96941	44.9439	0.87213
44.9643	0.97285	44.9643	1.00517	44.9643	0.8857
44.9847	0.98799	44.9847	1.01548	44.9847	0.90203
45.0052	0.99066	45.0052	1.02523	45.0052	0.91735
45.0256	0.99579	45.0256	1.04901	45.0256	0.91565
45.046	1.00887	45.046	1.09531	45.046	0.92212
45.0665	1.02002	45.0665	1.11865	45.0665	0.93491
45.0869	1.04208	45.0869	1.12036	45.0869	0.92637
45.1073	1.06664	45.1073	1.12236	45.1073	0.92721
45.1277	1.09251	45.1277	1.13354	45.1277	0.91367
45.1482	1.11015	45.1482	1.14071	45.1482	0.89697
45.1686	1.12163	45.1686	1.13332	45.1686	0.9149
45.189	1.14086	45.189	1.14916	45.189	0.93212
45.2095	1.14492	45.2095	1.13545	45.2095	0.95054
45.2299	1.16398	45.2299	1.14265	45.2299	0.99159
45.2503	1.16877	45.2503	1.14401	45.2503	1.02982
45.2708	1.19274	45.2708	1.15337	45.2708	1.06078
45.2912	1.18814	45.2912	1.1726	45.2912	1.07296
45.3116	1.21123	45.3116	1.17405	45.3116	1.06903
45.3321	1.22754	45.3321	1.20134	45.3321	1.08853
45.3525	1.23735	45.3525	1.22533	45.3525	1.09431
45.3729	1.24978	45.3729	1.21011	45.3729	1.07193
45.3933	1.26437	45.3933	1.20881	45.3933	1.07793
45.4138	1.28035	45.4138	1.21313	45.4138	1.09188
45.4342	1.27565	45.4342	1.23122	45.4342	1.10344
45.4547	1.26878	45.4547	1.23049	45.4547	1.13016
45.4751	1.27428	45.4751	1.25984	45.4751	1.1618
45.4955	1.28946	45.4955	1.25937	45.4955	1.1738
45.5159	1.31219	45.5159	1.31466	45.5159	1.19037
45.5364	1.30877	45.5364	1.33982	45.5364	1.19006
45.5568	1.33983	45.5568	1.36625	45.5568	1.1879
45.5772	1.35631	45.5772	1.38572	45.5772	1.19212
45.5977	1.39937	45.5977	1.40744	45.5977	1.17189
45.6181	1.40105	45.6181	1.43909	45.6181	1.18626
45.6385	1.40996	45.6385	1.4534	45.6385	1.19704
45.659	1.4203	45.659	1.43202	45.659	1.20245
45.6794	1.41862	45.6794	1.43019	45.6794	1.23835
45.6998	1.42893	45.6998	1.42946	45.6998	1.27616
45.7203	1.40785	45.7203	1.42653	45.7203	1.30046
45.7407	1.39255	45.7407	1.42278	45.7407	1.33268
45.7611	1.39498	45.7611	1.42442	45.7611	1.34717
45.7816	1.40192	45.7816	1.4245	45.7816	1.35915
45.802	1.41444	45.802	1.42994	45.802	1.36582
45.8224	1.43214	45.8224	1.42812	45.8224	1.37809
45.8428	1.45674	45.8428	1.43847	45.8428	1.37184
45.8633	1.47131	45.8633	1.4577	45.8633	1.37216
45.8837	1.4722	45.8837	1.46577	45.8837	1.37096
45.9041	1.48371	45.9041	1.44543	45.9041	1.39916
45.9246	1.48386	45.9246	1.44535	45.9246	1.41128
45.945	1.4824	45.945	1.45784	45.945	1.42695
45.9654	1.48463	45.9654	1.46606	45.9654	1.44056
45.9859	1.49598	45.9859	1.47053	45.9859	1.44502
46.0063	1.48663	46.0063	1.47913	46.0063	1.45373
46.0267	1.47599	46.0267	1.47546	46.0267	1.47361
46.0472	1.47978	46.0472	1.48235	46.0472	1.49516
46.0676	1.47644	46.0676	1.48091	46.0676	1.51583
46.088	1.50007	46.088	1.47609	46.088	1.51925
46.1085	1.50812	46.1085	1.47082	46.1085	1.50818
46.1289	1.50585	46.1289	1.45846	46.1289	1.48686
46.1493	1.4927	46.1493	1.43825	46.1493	1.50219
46.1698	1.4753	46.1698	1.40021	46.1698	1.5164
46.1902	1.46355	46.1902	1.37015	46.1902	1.54306
46.2106	1.45687	46.2106	1.35929	46.2106	1.53427
46.2311	1.4501	46.2311	1.36642	46.2311	1.56705
46.2515	1.43456	46.2515	1.36599	46.2515	1.56672
46.2719	1.42531	46.2719	1.36866	46.2719	1.5492
46.2923	1.40736	46.2923	1.36765	46.2923	1.53863
46.3128	1.392	46.3128	1.38201	46.3128	1.53527
46.3332	1.39154	46.3332	1.38869	46.3332	1.56711
46.3536	1.37133	46.3536	1.41249	46.3536	1.56137
46.3741	1.3679	46.3741	1.41192	46.3741	1.53272
46.3945	1.36672	46.3945	1.41485	46.3945	1.51122
46.4149	1.35174	46.4149	1.40263	46.4149	1.53222
46.4354	1.33221	46.4354	1.38423	46.4354	1.5499
46.4558	1.31848	46.4558	1.35256	46.4558	1.54541
46.4762	1.29224	46.4762	1.33084	46.4762	1.53725
46.4967	1.29899	46.4967	1.31454	46.4967	1.52856
46.5171	1.28383	46.5171	1.30451	46.5171	1.53389
46.5375	1.27539	46.5375	1.28839	46.5375	1.49147
46.558	1.27895	46.558	1.28083	46.558	1.45811
46.5784	1.2755	46.5784	1.26861	46.5784	1.44454
46.5988	1.28483	46.5988	1.27422	46.5988	1.45345
46.6193	1.29873	46.6193	1.2574	46.6193	1.4561
46.6397	1.30396	46.6397	1.27423	46.6397	1.45701
46.6601	1.32701	46.6601	1.24429	46.6601	1.43246
46.6805	1.34055	46.6805	1.24756	46.6805	1.45452
46.701	1.33165	46.701	1.22987	46.701	1.46757
46.7214	1.32254	46.7214	1.21973	46.7214	1.45891
46.7418	1.30063	46.7418	1.20121	46.7418	1.44938
46.7623	1.26668	46.7623	1.19194	46.7623	1.43775
46.7827	1.22855	46.7827	1.18838	46.7827	1.44085
46.8031	1.21545	46.8031	1.17748	46.8031	1.43066
46.8236	1.20932	46.8236	1.18789	46.8236	1.40308
46.844	1.17919	46.844	1.20126	46.844	1.40755
46.8644	1.16884	46.8644	1.21648	46.8644	1.40963
46.8849	1.16742	46.8849	1.22267	46.8849	1.40636
46.9053	1.15488	46.9053	1.22046	46.9053	1.37921
46.9257	1.13025	46.9257	1.20511	46.9257	1.38766
46.9462	1.14301	46.9462	1.16214	46.9462	1.35546
46.9666	1.12922	46.9666	1.15401	46.9666	1.34365
46.987	1.11056	46.987	1.14427	46.987	1.32885
47.0074	1.09956	47.0074	1.11817	47.0074	1.31934
47.0279	1.06978	47.0279	1.09902	47.0279	1.31485
47.0483	1.06183	47.0483	1.07063	47.0483	1.3058
47.0688	1.04374	47.0688	1.06376	47.0688	1.28331
47.0892	1.06559	47.0892	1.06925	47.0892	1.272
47.1096	1.0684	47.1096	1.06789	47.1096	1.24778
47.13	1.08686	47.13	1.06457	47.13	1.23493
47.1505	1.1051	47.1505	1.08024	47.1505	1.21547
47.1709	1.09786	47.1709	1.07276	47.1709	1.21255
47.1913	1.08676	47.1913	1.07158	47.1913	1.19056
47.2118	1.07448	47.2118	1.05313	47.2118	1.16158
47.2322	1.07863	47.2322	1.0334	47.2322	1.12784
47.2526	1.06245	47.2526	1.03105	47.2526	1.09807
47.2731	1.04224	47.2731	1.01878	47.2731	1.0749
47.2935	1.04083	47.2935	1.00298	47.2935	1.05717
47.3139	1.00482	47.3139	1.00397	47.3139	1.02627
47.3344	1.00215	47.3344	0.99835	47.3344	1.01304
47.3548	0.9902	47.3548	1.02454	47.3548	0.9773
47.3752	0.9866	47.3752	1.02431	47.3752	0.97955
47.3957	0.98675	47.3957	1.01093	47.3957	0.97695
47.4161	1.00928	47.4161	1.00513	47.4161	0.99451
47.4365	0.99814	47.4365	1.00304	47.4365	1.00728
47.4569	0.9951	47.4569	0.98234	47.4569	1.01128
47.4774	0.98791	47.4774	0.98219	47.4774	0.99244
47.4978	0.97699	47.4978	0.96552	47.4978	0.98351
47.5182	0.96565	47.5182	0.93893	47.5182	0.98466
47.5387	0.9529	47.5387	0.92265	47.5387	0.96092
47.5591	0.93155	47.5591	0.90909	47.5591	0.94741
47.5795	0.92621	47.5795	0.9119	47.5795	0.93044
47.6	0.90476	47.6	0.91017	47.6	0.9153
47.6204	0.89946	47.6204	0.90969	47.6204	0.91715
47.6408	0.8875	47.6408	0.91062	47.6408	0.89168
47.6613	0.87759	47.6613	0.87715	47.6613	0.9019
47.6817	0.87961	47.6817	0.8478	47.6817	0.89908
47.7021	0.88152	47.7021	0.81544	47.7021	0.88758
47.7226	0.87953	47.7226	0.79955	47.7226	0.85517
47.743	0.8775	47.743	0.7872	47.743	0.8327
47.7634	0.86929	47.7634	0.77999	47.7634	0.82531
47.7839	0.8666	47.7839	0.76973	47.7839	0.8253
47.8043	0.85514	47.8043	0.77417	47.8043	0.80832
47.8247	0.84184	47.8247	0.78566	47.8247	0.79234
47.8451	0.82984	47.8451	0.79177	47.8451	0.80913
47.8656	0.8334	47.8656	0.80626	47.8656	0.81969
47.886	0.8131	47.886	0.81681	47.886	0.82868
47.9064	0.79005	47.9064	0.83114	47.9064	0.83914
47.9269	0.78131	47.9269	0.8262	47.9269	0.84026
47.9473	0.77579	47.9473	0.80986	47.9473	0.83293
47.9677	0.76247	47.9677	0.78825	47.9677	0.81766
47.9882	0.74157	47.9882	0.79136	47.9882	0.79148
48.0086	0.73119	48.0086	0.7909	48.0086	0.77577
48.029	0.72275	48.029	0.78813	48.029	0.76452
48.0495	0.71897	48.0495	0.77975	48.0495	0.73786
48.0699	0.7081	48.0699	0.76606	48.0699	0.73161
48.0903	0.70445	48.0903	0.7625	48.0903	0.71742
48.1108	0.70142	48.1108	0.73956	48.1108	0.72499
48.1312	0.71479	48.1312	0.7327	48.1312	0.74113
48.1516	0.71284	48.1516	0.73826	48.1516	0.72478
48.1721	0.71091	48.1721	0.73454	48.1721	0.71741
48.1925	0.71931	48.1925	0.72346	48.1925	0.72116
48.2129	0.72214	48.2129	0.70596	48.2129	0.71835
48.2334	0.7131	48.2334	0.69758	48.2334	0.71206
48.2538	0.70106	48.2538	0.68506	48.2538	0.72243
48.2742	0.69023	48.2742	0.68554	48.2742	0.71866
48.2946	0.68924	48.2946	0.67893	48.2946	0.7134
48.3151	0.68517	48.3151	0.67387	48.3151	0.70721
48.3355	0.68452	48.3355	0.6601	48.3355	0.70558
48.3559	0.68052	48.3559	0.65118	48.3559	0.72574
48.3764	0.67745	48.3764	0.65445	48.3764	0.72873
48.3968	0.67039	48.3968	0.64077	48.3968	0.73372
48.4172	0.68132	48.4172	0.65321	48.4172	0.72909
48.4377	0.67037	48.4377	0.66808	48.4377	0.71873
48.4581	0.66433	48.4581	0.66501	48.4581	0.71248
48.4785	0.65799	48.4785	0.65991	48.4785	0.71223
48.499	0.64426	48.499	0.65377	48.499	0.70536
48.5194	0.63352	48.5194	0.64929	48.5194	0.69312
48.5398	0.6095	48.5398	0.64349	48.5398	0.68604
48.5603	0.61393	48.5603	0.63335	48.5603	0.6755
48.5807	0.61502	48.5807	0.62967	48.5807	0.67589
48.6011	0.61652	48.6011	0.62876	48.6011	0.69316
48.6215	0.62109	48.6215	0.62136	48.6215	0.71646
48.642	0.61902	48.642	0.63211	48.642	0.72297
48.6624	0.62155	48.6624	0.61826	48.6624	0.71008
48.6829	0.62469	48.6829	0.60733	48.6829	0.71584
48.7033	0.63023	48.7033	0.61554	48.7033	0.72703
48.7237	0.62865	48.7237	0.6153	48.7237	0.72944
48.7441	0.61749	48.7441	0.6048	48.7441	0.71055
48.7646	0.61417	48.7646	0.58152	48.7646	0.69115
48.785	0.60935	48.785	0.56711	48.785	0.66537
48.8054	0.58783	48.8054	0.55555	48.8054	0.64175
48.8259	0.56898	48.8259	0.54725	48.8259	0.63297
48.8463	0.58977	48.8463	0.52842	48.8463	0.64178
48.8667	0.58726	48.8667	0.53242	48.8667	0.65391
48.8872	0.58042	48.8872	0.54108	48.8872	0.6614
48.9076	0.57296	48.9076	0.54002	48.9076	0.66815
48.928	0.5698	48.928	0.54469	48.928	0.66635
48.9485	0.57567	48.9485	0.54196	48.9485	0.64998
48.9689	0.57991	48.9689	0.55795	48.9689	0.6593
48.9893	0.58781	48.9893	0.56631	48.9893	0.66973
49.0097	0.5821	49.0097	0.56417	49.0097	0.67636
49.0302	0.56949	49.0302	0.57067	49.0302	0.65977
49.0506	0.56616	49.0506	0.55778	49.0506	0.65358
49.071	0.57021	49.071	0.56452	49.071	0.65823
49.0915	0.55777	49.0915	0.57028	49.0915	0.66647
49.1119	0.5598	49.1119	0.56578	49.1119	0.67888
49.1323	0.56913	49.1323	0.55979	49.1323	0.69891
49.1528	0.57159	49.1528	0.57272	49.1528	0.70637
49.1732	0.55532	49.1732	0.57477	49.1732	0.70683
49.1936	0.55563	49.1936	0.56785	49.1936	0.70217
49.2141	0.55622	49.2141	0.56577	49.2141	0.69609
49.2345	0.55837	49.2345	0.56668	49.2345	0.66863
49.2549	0.55479	49.2549	0.56414	49.2549	0.66011
49.2754	0.55572	49.2754	0.55532	49.2754	0.66698
49.2958	0.53864	49.2958	0.54818	49.2958	0.65895
49.3162	0.542	49.3162	0.54343	49.3162	0.64801
49.3367	0.54473	49.3367	0.53871	49.3367	0.66227
49.3571	0.53827	49.3571	0.53371	49.3571	0.66553
49.3775	0.52531	49.3775	0.53518	49.3775	0.66586
49.398	0.51642	49.398	0.52524	49.398	0.66176
49.4184	0.51279	49.4184	0.52565	49.4184	0.66553
49.4388	0.50755	49.4388	0.52484	49.4388	0.6807
49.4592	0.48975	49.4592	0.52032	49.4592	0.67235
49.4797	0.48708	49.4797	0.51137	49.4797	0.66896
49.5001	0.4867	49.5001	0.51149	49.5001	0.67016
49.5205	0.49318	49.5205	0.50739	49.5205	0.67329
49.541	0.49059	49.541	0.49532	49.541	0.66631
49.5614	0.48731	49.5614	0.48831	49.5614	0.66667
49.5818	0.49375	49.5818	0.48567	49.5818	0.64962
49.6023	0.49779	49.6023	0.49184	49.6023	0.64765
49.6227	0.49937	49.6227	0.49419	49.6227	0.65065
49.6431	0.49778	49.6431	0.49965	49.6431	0.63193
49.6636	0.50258	49.6636	0.51196	49.6636	0.62233
49.684	0.50372	49.684	0.51752	49.684	0.61505
49.7044	0.49413	49.7044	0.51463	49.7044	0.61113
49.7249	0.49784	49.7249	0.52041	49.7249	0.60086
49.7453	0.49484	49.7453	0.53101	49.7453	0.59034
49.7657	0.49931	49.7657	0.53546	49.7657	0.6023
49.7862	0.50831	49.7862	0.52704	49.7862	0.61079
49.8066	0.52019	49.8066	0.51215	49.8066	0.61615
49.827	0.50467	49.827	0.48584	49.827	0.60686
49.8475	0.50523	49.8475	0.48007	49.8475	0.61342
49.8679	0.50446	49.8679	0.49449	49.8679	0.61476
49.8883	0.49583	49.8883	0.48565	49.8883	0.62861
49.9087	0.50181	49.9087	0.48057	49.9087	0.6364
49.9292	0.48709	49.9292	0.49582	49.9292	0.62802
49.9496	0.4846	49.9496	0.50607	49.9496	0.65243
49.97	0.4744	49.97	0.50326	49.97	0.65652
49.9905	0.46944	49.9905	0.50611	49.9905	0.64967
50.0109	0.47233	50.0109	0.5131	50.0109	0.6391
50.0313	0.45479	50.0313	0.51251	50.0313	0.63496
50.0518	0.45835	50.0518	0.50977	50.0518	0.63577
50.0722	0.45512	50.0722	0.48453	50.0722	0.62891
50.0926	0.46318	50.0926	0.47232	50.0926	0.62425
50.1131	0.46957	50.1131	0.47053	50.1131	0.6099
50.1335	0.48607	50.1335	0.48276	50.1335	0.61406
50.1539	0.48841	50.1539	0.50046	50.1539	0.62895
50.1744	0.49229	50.1744	0.49356	50.1744	0.63038
50.1948	0.49611	50.1948	0.51439	50.1948	0.61642
50.2152	0.48916	50.2152	0.53018	50.2152	0.62456
50.2356	0.50072	50.2356	0.53543	50.2356	0.64139
50.2561	0.51241	50.2561	0.53026	50.2561	0.62735
50.2765	0.51619	50.2765	0.51601	50.2765	0.62093
50.297	0.4976	50.297	0.49531	50.297	0.60229
50.3174	0.48064	50.3174	0.48301	50.3174	0.59736
50.3378	0.47999	50.3378	0.46852	50.3378	0.59792
50.3582	0.47801	50.3582	0.4512	50.3582	0.60145
50.3787	0.48028	50.3787	0.45102	50.3787	0.61661
50.3991	0.4856	50.3991	0.44825	50.3991	0.61071
50.4195	0.47138	50.4195	0.44835	50.4195	0.62869
50.44	0.45719	50.44	0.45807	50.44	0.63887
50.4604	0.45057	50.4604	0.46982	50.4604	0.62725
50.4808	0.44472	50.4808	0.48458	50.4808	0.63287
50.5013	0.44938	50.5013	0.49387	50.5013	0.65524
50.5217	0.45183	50.5217	0.49975	50.5217	0.661
50.5421	0.45788	50.5421	0.4998	50.5421	0.63608
50.5626	0.44269	50.5626	0.48907	50.5626	0.62775
50.583	0.43013	50.583	0.48139	50.583	0.619
50.6034	0.42438	50.6034	0.47602	50.6034	0.61622
50.6238	0.43156	50.6238	0.46909	50.6238	0.60511
50.6443	0.44232	50.6443	0.4675	50.6443	0.61586
50.6647	0.44365	50.6647	0.44561	50.6647	0.61401
50.6852	0.44836	50.6852	0.43469	50.6852	0.60629
50.7056	0.45128	50.7056	0.44057	50.7056	0.59845
50.726	0.4611	50.726	0.44712	50.726	0.59888
50.7464	0.46649	50.7464	0.46422	50.7464	0.60703
50.7669	0.48224	50.7669	0.48144	50.7669	0.63308
50.7873	0.49277	50.7873	0.49748	50.7873	0.6409
50.8077	0.49288	50.8077	0.50139	50.8077	0.63513
50.8282	0.48806	50.8282	0.50561	50.8282	0.62066
50.8486	0.48506	50.8486	0.50188	50.8486	0.6244
50.869	0.48518	50.869	0.49311	50.869	0.60942
50.8895	0.47071	50.8895	0.49697	50.8895	0.59562
50.9099	0.46928	50.9099	0.50351	50.9099	0.58684
50.9303	0.46354	50.9303	0.49922	50.9303	0.59629
50.9508	0.45202	50.9508	0.4774	50.9508	0.59981
50.9712	0.44012	50.9712	0.47301	50.9712	0.59406
50.9916	0.44563	50.9916	0.46777	50.9916	0.60279
51.0121	0.44303	51.0121	0.46215	51.0121	0.61357
51.0325	0.43792	51.0325	0.46776	51.0325	0.61344
51.0529	0.45435	51.0529	0.47512	51.0529	0.62686
51.0733	0.45284	51.0733	0.47106	51.0733	0.62
51.0938	0.4642	51.0938	0.45555	51.0938	0.6141
51.1142	0.46682	51.1142	0.46472	51.1142	0.6174
51.1346	0.47756	51.1346	0.46268	51.1346	0.61239
51.1551	0.47067	51.1551	0.47442	51.1551	0.61321
51.1755	0.4745	51.1755	0.49435	51.1755	0.61958
51.1959	0.47592	51.1959	0.50086	51.1959	0.6195
51.2164	0.48016	51.2164	0.49585	51.2164	0.6322
51.2368	0.47478	51.2368	0.48361	51.2368	0.63525
51.2572	0.4757	51.2572	0.46786	51.2572	0.64215
51.2777	0.48991	51.2777	0.46694	51.2777	0.65277
51.2981	0.50085	51.2981	0.47725	51.2981	0.65082
51.3185	0.51782	51.3185	0.48247	51.3185	0.64413
51.339	0.51896	51.339	0.50237	51.339	0.63961
51.3594	0.50937	51.3594	0.50071	51.3594	0.61881
51.3798	0.50699	51.3798	0.50985	51.3798	0.60799
51.4003	0.49383	51.4003	0.52314	51.4003	0.62587
51.4207	0.4835	51.4207	0.52289	51.4207	0.62772
51.4411	0.46554	51.4411	0.53714	51.4411	0.63472
51.4616	0.47141	51.4616	0.54273	51.4616	0.61756
51.482	0.46733	51.482	0.53336	51.482	0.61925
51.5024	0.48199	51.5024	0.53938	51.5024	0.61526
51.5228	0.48701	51.5228	0.53618	51.5228	0.61026
51.5433	0.49793	51.5433	0.52354	51.5433	0.60125
51.5637	0.51115	51.5637	0.53146	51.5637	0.61632
51.5841	0.53215	51.5841	0.54095	51.5841	0.61068
51.6046	0.53588	51.6046	0.54471	51.6046	0.59673
51.625	0.52026	51.625	0.55251	51.625	0.58318
51.6454	0.52286	51.6454	0.54655	51.6454	0.58622
51.6659	0.51435	51.6659	0.54821	51.6659	0.59646
51.6863	0.49897	51.6863	0.534	51.6863	0.62158
51.7067	0.48109	51.7067	0.51368	51.7067	0.62131
51.7272	0.4731	51.7272	0.51234	51.7272	0.61843
51.7476	0.48088	51.7476	0.51297	51.7476	0.61584
51.768	0.49708	51.768	0.50887	51.768	0.61223
51.7885	0.50115	51.7885	0.5199	51.7885	0.58835
51.8089	0.50211	51.8089	0.51941	51.8089	0.59784
51.8293	0.49943	51.8293	0.50943	51.8293	0.59046
51.8498	0.51621	51.8498	0.5214	51.8498	0.6136
51.8702	0.52298	51.8702	0.52334	51.8702	0.60129
51.8906	0.51509	51.8906	0.52811	51.8906	0.60501
51.9111	0.52131	51.9111	0.52819	51.9111	0.60486
51.9315	0.52747	51.9315	0.53445	51.9315	0.60449
51.9519	0.52357	51.9519	0.53288	51.9519	0.60016
51.9723	0.51632	51.9723	0.52603	51.9723	0.59896
51.9928	0.51715	51.9928	0.51831	51.9928	0.59563
52.0132	0.53595	52.0132	0.51802	52.0132	0.58663
52.0336	0.54248	52.0336	0.52602	52.0336	0.59644
52.0541	0.55501	52.0541	0.51676	52.0541	0.59234
52.0745	0.54332	52.0745	0.5339	52.0745	0.59896
52.0949	0.55118	52.0949	0.54383	52.0949	0.6259
52.1154	0.54984	52.1154	0.53826	52.1154	0.62447
52.1358	0.56377	52.1358	0.53978	52.1358	0.62618
52.1562	0.55199	52.1562	0.53916	52.1562	0.64661
52.1767	0.54668	52.1767	0.55259	52.1767	0.65089
52.1971	0.54789	52.1971	0.56457	52.1971	0.65216
52.2175	0.54388	52.2175	0.58716	52.2175	0.65215
52.2379	0.54823	52.2379	0.58086	52.2379	0.65508
52.2584	0.54911	52.2584	0.58414	52.2584	0.65216
52.2788	0.55827	52.2788	0.59451	52.2788	0.65279
52.2993	0.56592	52.2993	0.58551	52.2993	0.64585
52.3197	0.57687	52.3197	0.59303	52.3197	0.65874
52.3401	0.58229	52.3401	0.60135	52.3401	0.65009
52.3605	0.58181	52.3605	0.61248	52.3605	0.64811
52.381	0.5871	52.381	0.60993	52.381	0.6524
52.4014	0.58915	52.4014	0.59958	52.4014	0.64874
52.4218	0.59918	52.4218	0.6049	52.4218	0.64591
52.4423	0.58937	52.4423	0.6043	52.4423	0.64981
52.4627	0.58004	52.4627	0.61137	52.4627	0.62746
52.4831	0.57649	52.4831	0.61185	52.4831	0.63797
52.5036	0.58556	52.5036	0.6163	52.5036	0.64723
52.524	0.5887	52.524	0.5821	52.524	0.66118
52.5444	0.59485	52.5444	0.58825	52.5444	0.66463
52.5649	0.60187	52.5649	0.59503	52.5649	0.6432
52.5853	0.60855	52.5853	0.59315	52.5853	0.6288
52.6057	0.6333	52.6057	0.60172	52.6057	0.64285
52.6262	0.64999	52.6262	0.60718	52.6262	0.63014
52.6466	0.67338	52.6466	0.60871	52.6466	0.63614
52.667	0.68098	52.667	0.62797	52.667	0.64557
52.6874	0.69683	52.6874	0.63787	52.6874	0.64913
52.7079	0.70528	52.7079	0.63622	52.7079	0.65023
52.7283	0.68892	52.7283	0.62855	52.7283	0.63821
52.7487	0.6723	52.7487	0.62169	52.7487	0.63479
52.7692	0.66695	52.7692	0.63566	52.7692	0.6564
52.7896	0.66822	52.7896	0.63594	52.7896	0.66042
52.81	0.66033	52.81	0.62289	52.81	0.67097
52.8305	0.65163	52.8305	0.6548	52.8305	0.6802
52.8509	0.64349	52.8509	0.65844	52.8509	0.66228
52.8713	0.64073	52.8713	0.65632	52.8713	0.66709
52.8918	0.64023	52.8918	0.66192	52.8918	0.67668
52.9122	0.64685	52.9122	0.65707	52.9122	0.68878
52.9326	0.65088	52.9326	0.6828	52.9326	0.68588
52.9531	0.65741	52.9531	0.68764	52.9531	0.69214
52.9735	0.67609	52.9735	0.67869	52.9735	0.70424
52.9939	0.68775	52.9939	0.67513	52.9939	0.70986
53.0144	0.70466	53.0144	0.69514	53.0144	0.69989
53.0348	0.71691	53.0348	0.7054	53.0348	0.69089
53.0552	0.73974	53.0552	0.72838	53.0552	0.67978
53.0757	0.76078	53.0757	0.72411	53.0757	0.67617
53.0961	0.78049	53.0961	0.71871	53.0961	0.67256
53.1165	0.78648	53.1165	0.73508	53.1165	0.67514
53.1369	0.78423	53.1369	0.72494	53.1369	0.64497
53.1574	0.77188	53.1574	0.73469	53.1574	0.63593
53.1778	0.76178	53.1778	0.74539	53.1778	0.64419
53.1982	0.7574	53.1982	0.74562	53.1982	0.65189
53.2187	0.74248	53.2187	0.76127	53.2187	0.64431
53.2391	0.75329	53.2391	0.75116	53.2391	0.66033
53.2595	0.75127	53.2595	0.74971	53.2595	0.68235
53.28	0.77162	53.28	0.77065	53.28	0.69508
53.3004	0.78504	53.3004	0.7821	53.3004	0.68018
53.3208	0.7901	53.3208	0.78456	53.3208	0.6855
53.3413	0.79546	53.3413	0.77692	53.3413	0.68145
53.3617	0.81061	53.3617	0.7746	53.3617	0.68689
53.3821	0.81969	53.3821	0.76647	53.3821	0.6854
53.4026	0.82393	53.4026	0.77725	53.4026	0.68144
53.423	0.83815	53.423	0.78651	53.423	0.67348
53.4434	0.84822	53.4434	0.81292	53.4434	0.67908
53.4639	0.85457	53.4639	0.81081	53.4639	0.68975
53.4843	0.8525	53.4843	0.83871	53.4843	0.68199
53.5047	0.84929	53.5047	0.84756	53.5047	0.68117
53.5251	0.85241	53.5251	0.86829	53.5251	0.67905
53.5456	0.83856	53.5456	0.88301	53.5456	0.69415
53.566	0.86409	53.566	0.90306	53.566	0.70375
53.5864	0.83602	53.5864	0.90346	53.5864	0.70322
53.6069	0.83355	53.6069	0.9025	53.6069	0.70867
53.6273	0.81666	53.6273	0.90447	53.6273	0.69367
53.6477	0.81288	53.6477	0.90942	53.6477	0.69416
53.6682	0.80184	53.6682	0.89191	53.6682	0.69952
53.6886	0.81449	53.6886	0.87541	53.6886	0.69773
53.709	0.83816	53.709	0.87167	53.709	0.72227
53.7295	0.83981	53.7295	0.87696	53.7295	0.73022
53.7499	0.85755	53.7499	0.87541	53.7499	0.73982
53.7703	0.86811	53.7703	0.88101	53.7703	0.74003
53.7908	0.87417	53.7908	0.88517	53.7908	0.7431
53.8112	0.8674	53.8112	0.90083	53.8112	0.75013
53.8316	0.87684	53.8316	0.90726	53.8316	0.76117
53.852	0.89282	53.852	0.92051	53.852	0.77125
53.8725	0.87779	53.8725	0.91219	53.8725	0.77372
53.8929	0.89534	53.8929	0.92501	53.8929	0.75641
53.9134	0.88831	53.9134	0.93087	53.9134	0.74329
53.9338	0.8916	53.9338	0.93786	53.9338	0.74522
53.9542	0.91609	53.9542	0.92656	53.9542	0.75012
53.9746	0.9289	53.9746	0.91673	53.9746	0.75817
53.9951	0.93708	53.9951	0.91316	53.9951	0.78189
54.0155	0.93088	54.0155	0.91929	54.0155	0.78566
54.0359	0.94097	54.0359	0.91566	54.0359	0.78893
54.0564	0.95707	54.0564	0.90371	54.0564	0.80599
54.0768	0.97017	54.0768	0.91406	54.0768	0.80666
54.0972	0.96246	54.0972	0.89358	54.0972	0.79804
54.1177	0.97551	54.1177	0.90265	54.1177	0.81463
54.1381	0.98961	54.1381	0.91675	54.1381	0.82278
54.1585	0.992	54.1585	0.90055	54.1585	0.83188
54.179	0.99405	54.179	0.92441	54.179	0.83813
54.1994	0.98957	54.1994	0.93583	54.1994	0.84392
54.2198	0.98431	54.2198	0.96625	54.2198	0.85717
54.2403	0.99211	54.2403	0.97387	54.2403	0.87629
54.2607	0.96541	54.2607	0.98592	54.2607	0.89441
54.2811	0.95328	54.2811	0.99142	54.2811	0.89946
54.3015	0.93551	54.3015	1	54.3015	0.88734
54.322	0.9349	54.322	0.99652	54.322	0.89532
54.3424	0.93919	54.3424	0.99201	54.3424	0.88534
54.3628	0.93245	54.3628	0.96191	54.3628	0.86963
54.3833	0.92983	54.3833	0.94354	54.3833	0.85226
54.4037	0.94751	54.4037	0.9524	54.4037	0.86065
54.4241	0.96433	54.4241	0.92759	54.4241	0.84954
54.4446	0.95257	54.4446	0.88426	54.4446	0.86311
54.465	0.96426	54.465	0.87208	54.465	0.88122
54.4854	0.98153	54.4854	0.86191	54.4854	0.89367
54.5059	0.97437	54.5059	0.86282	54.5059	0.90811
54.5263	0.98288	54.5263	0.87699	54.5263	0.9306
54.5467	0.98723	54.5467	0.90322	54.5467	0.92951
54.5672	1	54.5672	0.90625	54.5672	0.92723
54.5876	0.98247	54.5876	0.92881	54.5876	0.93212
54.608	0.96608	54.608	0.94885	54.608	0.9389
54.6285	0.94724	54.6285	0.96222	54.6285	0.9058
54.6489	0.94239	54.6489	0.96786	54.6489	0.90984
54.6693	0.9445	54.6693	0.98771	54.6693	0.90089
54.6897	0.93159	54.6897	0.99622	54.6897	0.91626
54.7102	0.93134	54.7102	0.96946	54.7102	0.91185
54.7306	0.93088	54.7306	0.9462	54.7306	0.92076
54.751	0.94918	54.751	0.93033	54.751	0.94911
54.7715	0.94158	54.7715	0.90911	54.7715	0.96226
54.7919	0.93464	54.7919	0.89789	54.7919	0.97315
54.8123	0.94847	54.8123	0.903	54.8123	0.97521
54.8328	0.9467	54.8328	0.88846	54.8328	0.97928
54.8532	0.9487	54.8532	0.87445	54.8532	0.97607
54.8736	0.93773	54.8736	0.8752	54.8736	0.97986
54.8941	0.9226	54.8941	0.87378	54.8941	0.98214
54.9145	0.90979	54.9145	0.8752	54.9145	0.97583
54.9349	0.90097	54.9349	0.86101	54.9349	0.99821
54.9554	0.89015	54.9554	0.85717	54.9554	1
54.9758	0.87037	54.9758	0.85116	54.9758	0.99332
54.9962	0.87261	54.9962	0.84742	54.9962	0.97473
55.0167	0.85222	55.0167	0.82889	55.0167	0.97281
55.0371	0.83039	55.0371	0.81139	55.0371	0.98889
55.0575	0.81255	55.0575	0.79793	55.0575	0.9759
55.078	0.81737	55.078	0.80736	55.078	0.97989
55.0984	0.817	55.0984	0.81004	55.0984	0.96783
55.1188	0.81968	55.1188	0.80819	55.1188	0.97833
55.1392	0.83359	55.1392	0.81018	55.1392	0.95077
55.1597	0.83941	55.1597	0.82801	55.1597	0.94238
55.1801	0.83867	55.1801	0.83628	55.1801	0.9309
55.2005	0.84768	55.2005	0.836	55.2005	0.94502
55.221	0.85765	55.221	0.81967	55.221	0.9568
55.2414	0.8478	55.2414	0.81832	55.2414	0.95246
55.2618	0.83993	55.2618	0.80763	55.2618	0.9479
55.2823	0.83354	55.2823	0.79643	55.2823	0.92853
55.3027	0.81307	55.3027	0.77857	55.3027	0.91407
55.3231	0.79893	55.3231	0.77488	55.3231	0.91826
55.3436	0.78056	55.3436	0.76505	55.3436	0.92227
55.364	0.77825	55.364	0.76144	55.364	0.92855
55.3844	0.78649	55.3844	0.76682	55.3844	0.93011
55.4049	0.77401	55.4049	0.77156	55.4049	0.92355
55.4253	0.77204	55.4253	0.77501	55.4253	0.90742
55.4457	0.77084	55.4457	0.7746	55.4457	0.89687
55.4661	0.77131	55.4661	0.75586	55.4661	0.91357
55.4866	0.75842	55.4866	0.74569	55.4866	0.94181
55.507	0.74423	55.507	0.72436	55.507	0.9401
55.5275	0.7228	55.5275	0.7146	55.5275	0.94493
55.5479	0.71641	55.5479	0.7001	55.5479	0.93851
55.5683	0.70658	55.5683	0.68262	55.5683	0.90906
55.5887	0.69885	55.5887	0.67272	55.5887	0.90449
55.6092	0.69866	55.6092	0.66084	55.6092	0.91958
55.6296	0.68935	55.6296	0.64203	55.6296	0.91545
55.65	0.70366	55.65	0.63893	55.65	0.88609
55.6705	0.7262	55.6705	0.64965	55.6705	0.87244
55.6909	0.70783	55.6909	0.65436	55.6909	0.85334
55.7113	0.71223	55.7113	0.662	55.7113	0.83901
55.7318	0.70577	55.7318	0.65371	55.7318	0.81651
55.7522	0.69918	55.7522	0.65711	55.7522	0.81862
55.7726	0.69726	55.7726	0.66253	55.7726	0.79427
55.7931	0.67687	55.7931	0.65348	55.7931	0.78784
55.8135	0.66076	55.8135	0.65462	55.8135	0.76475
55.8339	0.65656	55.8339	0.64734	55.8339	0.74332
55.8543	0.64371	55.8543	0.63642	55.8543	0.71667
55.8748	0.63648	55.8748	0.61063	55.8748	0.7148
55.8952	0.64429	55.8952	0.61003	55.8952	0.7144
55.9156	0.63456	55.9156	0.60816	55.9156	0.71399
55.9361	0.63328	55.9361	0.60196	55.9361	0.71059
55.9565	0.63347	55.9565	0.59775	55.9565	0.70344
55.9769	0.6065	55.9769	0.59526	55.9769	0.71245
55.9974	0.60206	55.9974	0.59749	55.9974	0.70404
56.0178	0.58927	56.0178	0.59486	56.0178	0.70209
56.0382	0.58124	56.0382	0.58427	56.0382	0.70109
56.0587	0.5783	56.0587	0.57321	56.0587	0.68144
56.0791	0.5656	56.0791	0.56727	56.0791	0.68097
56.0995	0.5667	56.0995	0.57242	56.0995	0.65705
56.12	0.5639	56.12	0.56371	56.12	0.6409
56.1404	0.56235	56.1404	0.54624	56.1404	0.63392
56.1608	0.56938	56.1608	0.53177	56.1608	0.64097
56.1813	0.57851	56.1813	0.53162	56.1813	0.65716
56.2017	0.56794	56.2017	0.52935	56.2017	0.6627
56.2221	0.5619	56.2221	0.51136	56.2221	0.63886
56.2426	0.55426	56.2426	0.49038	56.2426	0.61354
56.263	0.54371	56.263	0.48635	56.263	0.6133
56.2834	0.54397	56.2834	0.50262	56.2834	0.61317
56.3038	0.52431	56.3038	0.50079	56.3038	0.59713
56.3243	0.52027	56.3243	0.50185	56.3243	0.59571
56.3447	0.52144	56.3447	0.51135	56.3447	0.58213
56.3651	0.52036	56.3651	0.53159	56.3651	0.5894
56.3856	0.51341	56.3856	0.53537	56.3856	0.57881
56.406	0.51126	56.406	0.52669	56.406	0.58388
56.4264	0.5146	56.4264	0.51877	56.4264	0.59803
56.4469	0.51391	56.4469	0.51064	56.4469	0.59908
56.4673	0.50372	56.4673	0.49117	56.4673	0.59802
56.4877	0.4963	56.4877	0.47434	56.4877	0.5625
56.5082	0.4927	56.5082	0.4544	56.5082	0.52929
56.5286	0.47987	56.5286	0.44001	56.5286	0.51256
56.549	0.48032	56.549	0.43513	56.549	0.50518
56.5695	0.4781	56.5695	0.44801	56.5695	0.50362
56.5899	0.46575	56.5899	0.46221	56.5899	0.48785
56.6103	0.46508	56.6103	0.47602	56.6103	0.50695
56.6308	0.4539	56.6308	0.48305	56.6308	0.50023
56.6512	0.45234	56.6512	0.49306	56.6512	0.50711
56.6716	0.45756	56.6716	0.49751	56.6716	0.48978
56.6921	0.46116	56.6921	0.48589	56.6921	0.50126
56.7125	0.45538	56.7125	0.47982	56.7125	0.48905
56.7329	0.44558	56.7329	0.46502	56.7329	0.48785
56.7533	0.44383	56.7533	0.44378	56.7533	0.47367
56.7738	0.44941	56.7738	0.42803	56.7738	0.46361
56.7942	0.44791	56.7942	0.42474	56.7942	0.45435
56.8146	0.44615	56.8146	0.41363	56.8146	0.4518
56.8351	0.44888	56.8351	0.40108	56.8351	0.4473
56.8555	0.44301	56.8555	0.40886	56.8555	0.439
56.8759	0.42631	56.8759	0.39922	56.8759	0.45024
56.8964	0.41759	56.8964	0.39123	56.8964	0.46923
56.9168	0.40686	56.9168	0.39535	56.9168	0.46317
56.9372	0.40429	56.9372	0.39689	56.9372	0.46282
56.9577	0.40292	56.9577	0.39361	56.9577	0.45083
56.9781	0.40385	56.9781	0.39353	56.9781	0.46298
56.9985	0.38967	56.9985	0.3971	56.9985	0.45296
57.019	0.37337	57.019	0.39242	57.019	0.46531
57.0394	0.38101	57.0394	0.39173	57.0394	0.44818
57.0598	0.38411	57.0598	0.396	57.0598	0.44457
57.0802	0.38444	57.0802	0.39489	57.0802	0.43502
57.1007	0.38054	57.1007	0.3915	57.1007	0.41984
57.1211	0.37183	57.1211	0.39072	57.1211	0.40583
57.1416	0.37123	57.1416	0.38568	57.1416	0.39083
57.162	0.35239	57.162	0.36608	57.162	0.39156
57.1824	0.35124	57.1824	0.36899	57.1824	0.38787
57.2028	0.34928	57.2028	0.36938	57.2028	0.38218
57.2233	0.35428	57.2233	0.36098	57.2233	0.38029
57.2437	0.36341	57.2437	0.36965	57.2437	0.37857
57.2641	0.37013	57.2641	0.38714	57.2641	0.37711
57.2846	0.36628	57.2846	0.37413	57.2846	0.39242
57.305	0.37345	57.305	0.37092	57.305	0.40354
57.3254	0.38502	57.3254	0.37294	57.3254	0.39747
57.3459	0.37716	57.3459	0.3786	57.3459	0.40051
57.3663	0.36404	57.3663	0.37523	57.3663	0.40199
57.3867	0.35293	57.3867	0.37019	57.3867	0.39952
57.4072	0.34484	57.4072	0.37212	57.4072	0.38879
57.4276	0.34702	57.4276	0.36684	57.4276	0.38184
57.448	0.33182	57.448	0.35483	57.448	0.38007
57.4684	0.32727	57.4684	0.35006	57.4684	0.38127
57.4889	0.32493	57.4889	0.34296	57.4889	0.37163
57.5093	0.32205	57.5093	0.33799	57.5093	0.35636
57.5297	0.32578	57.5297	0.33012	57.5297	0.35785
57.5502	0.33158	57.5502	0.31672	57.5502	0.35822
57.5706	0.34313	57.5706	0.30738	57.5706	0.37614
57.591	0.34123	57.591	0.31196	57.591	0.37249
57.6115	0.33949	57.6115	0.32019	57.6115	0.38358
57.6319	0.32655	57.6319	0.32736	57.6319	0.38773
57.6523	0.32843	57.6523	0.32339	57.6523	0.392
57.6728	0.3372	57.6728	0.32109	57.6728	0.40069
57.6932	0.34365	57.6932	0.32562	57.6932	0.38888
57.7136	0.34751	57.7136	0.31763	57.7136	0.40813
57.7341	0.33483	57.7341	0.31963	57.7341	0.40814
57.7545	0.32772	57.7545	0.31824	57.7545	0.39613
57.7749	0.32497	57.7749	0.31128	57.7749	0.38403
57.7954	0.31545	57.7954	0.31052	57.7954	0.37396
57.8158	0.31918	57.8158	0.29115	57.8158	0.37477
57.8362	0.32054	57.8362	0.29467	57.8362	0.3662
57.8567	0.31436	57.8567	0.2883	57.8567	0.36187
57.8771	0.29879	57.8771	0.29447	57.8771	0.3572
57.8975	0.29027	57.8975	0.2928	57.8975	0.36051
57.9179	0.28994	57.9179	0.29844	57.9179	0.33801
57.9384	0.30335	57.9384	0.30049	57.9384	0.33354
57.9588	0.32193	57.9588	0.2995	57.9588	0.32861
57.9792	0.33035	57.9792	0.29536	57.9792	0.32098
57.9997	0.32817	57.9997	0.29345	57.9997	0.31884
58.0201	0.32394	58.0201	0.31052	58.0201	0.30998
58.0405	0.32647	58.0405	0.30976	58.0405	0.30661
58.061	0.33123	58.061	0.3152	58.061	0.30735
58.0814	0.32648	58.0814	0.31039	58.0814	0.29804
58.1018	0.32997	58.1018	0.29794	58.1018	0.30439
58.1223	0.33008	58.1223	0.29844	58.1223	0.30513
58.1427	0.31765	58.1427	0.27688	58.1427	0.31848
58.1631	0.30734	58.1631	0.28206	58.1631	0.32085
58.1836	0.3006	58.1836	0.26946	58.1836	0.31797
58.204	0.29946	58.204	0.27201	58.204	0.30797
58.2244	0.30997	58.2244	0.27545	58.2244	0.30539
58.2448	0.31988	58.2448	0.27843	58.2448	0.30305
58.2653	0.32086	58.2653	0.28001	58.2653	0.30109
58.2857	0.31107	58.2857	0.28901	58.2857	0.29567
58.3062	0.31646	58.3062	0.30883	58.3062	0.29636
58.3266	0.31906	58.3266	0.31731	58.3266	0.29703
58.347	0.31943	58.347	0.32108	58.347	0.2978
58.3674	0.32313	58.3674	0.31477	58.3674	0.29017
58.3879	0.32605	58.3879	0.31364	58.3879	0.29704
58.4083	0.3171	58.4083	0.31394	58.4083	0.29922
58.4287	0.31121	58.4287	0.3022	58.4287	0.30148
58.4492	0.30584	58.4492	0.30592	58.4492	0.30392
58.4696	0.29993	58.4696	0.30621	58.4696	0.30087
58.49	0.29147	58.49	0.30304	58.49	0.29335
58.5105	0.29116	58.5105	0.30292	58.5105	0.28353
58.5309	0.29097	58.5309	0.29284	58.5309	0.28555
58.5513	0.29595	58.5513	0.28473	58.5513	0.28187
58.5718	0.29573	58.5718	0.29026	58.5718	0.28667
58.5922	0.29688	58.5922	0.29018	58.5922	0.28846
58.6126	0.28862	58.6126	0.28149	58.6126	0.29116
58.6331	0.28381	58.6331	0.26853	58.6331	0.29792
58.6535	0.2947	58.6535	0.26504	58.6535	0.29072
58.6739	0.28728	58.6739	0.25299	58.6739	0.28404
58.6944	0.28913	58.6944	0.25391	58.6944	0.28445
58.7148	0.30022	58.7148	0.25587	58.7148	0.28704
58.7352	0.2982	58.7352	0.26642	58.7352	0.30148
58.7557	0.29318	58.7557	0.25977	58.7557	0.30011
58.7761	0.29344	58.7761	0.2544	58.7761	0.29415
58.7965	0.29033	58.7965	0.25629	58.7965	0.30061
58.8169	0.29353	58.8169	0.25903	58.8169	0.30179
58.8374	0.28783	58.8374	0.26665	58.8374	0.31112
58.8578	0.28496	58.8578	0.28008	58.8578	0.31815
58.8782	0.28099	58.8782	0.28012	58.8782	0.31283
58.8987	0.26929	58.8987	0.28499	58.8987	0.29601
58.9191	0.26649	58.9191	0.27744	58.9191	0.29235
58.9395	0.26499	58.9395	0.28355	58.9395	0.27344
58.96	0.26147	58.96	0.28391	58.96	0.26701
58.9804	0.27416	58.9804	0.28806	58.9804	0.2727
59.0008	0.28123	59.0008	0.28771	59.0008	0.26447
59.0213	0.27584	59.0213	0.28556	59.0213	0.27253
59.0417	0.2748	59.0417	0.2722	59.0417	0.28414
59.0621	0.27418	59.0621	0.26964	59.0621	0.29672
59.0825	0.27927	59.0825	0.26655	59.0825	0.31064
59.103	0.28075	59.103	0.26478	59.103	0.31332
59.1234	0.28957	59.1234	0.26197	59.1234	0.31132
59.1439	0.29577	59.1439	0.26981	59.1439	0.31496
59.1643	0.30191	59.1643	0.26371	59.1643	0.31149
59.1847	0.29314	59.1847	0.2648	59.1847	0.29886
59.2051	0.29175	59.2051	0.26067	59.2051	0.29924
59.2256	0.28721	59.2256	0.26193	59.2256	0.29139
59.246	0.28546	59.246	0.26403	59.246	0.28447
59.2664	0.28591	59.2664	0.25644	59.2664	0.27756
59.2869	0.27905	59.2869	0.2582	59.2869	0.2719
59.3073	0.26741	59.3073	0.25919	59.3073	0.28107
59.3277	0.26258	59.3277	0.24842	59.3277	0.28968
59.3482	0.26124	59.3482	0.24317	59.3482	0.29431
59.3686	0.26891	59.3686	0.24974	59.3686	0.29473
59.389	0.26585	59.389	0.25313	59.389	0.29005
59.4095	0.26791	59.4095	0.25461	59.4095	0.28061
59.4299	0.2598	59.4299	0.26682	59.4299	0.29012
59.4503	0.25321	59.4503	0.26518	59.4503	0.28687
59.4708	0.25273	59.4708	0.2766	59.4708	0.27911
59.4912	0.25431	59.4912	0.27286	59.4912	0.27936
59.5116	0.25666	59.5116	0.27195	59.5116	0.27311
59.532	0.25315	59.532	0.27023	59.532	0.25896
59.5525	0.2562	59.5525	0.26745	59.5525	0.26629
59.5729	0.24553	59.5729	0.26294	59.5729	0.27194
59.5933	0.24406	59.5933	0.25877	59.5933	0.26853
59.6138	0.24457	59.6138	0.25465	59.6138	0.26883
59.6342	0.24847	59.6342	0.24933	59.6342	0.26808
59.6546	0.25254	59.6546	0.25134	59.6546	0.26635
59.6751	0.24225	59.6751	0.23427	59.6751	0.26818
59.6955	0.24254	59.6955	0.2284	59.6955	0.26253
59.7159	0.24137	59.7159	0.23122	59.7159	0.26245
59.7364	0.23378	59.7364	0.22938	59.7364	0.26504
59.7568	0.23815	59.7568	0.23936	59.7568	0.25983
59.7772	0.24674	59.7772	0.23589	59.7772	0.26369
59.7977	0.24549	59.7977	0.23502	59.7977	0.25432
59.8181	0.24961	59.8181	0.23434	59.8181	0.24582
59.8385	0.25353	59.8385	0.24959	59.8385	0.25368
59.859	0.24253	59.859	0.25338	59.859	0.24823
59.8794	0.24182	59.8794	0.26734	59.8794	0.23738
59.8998	0.23899	59.8998	0.28369	59.8998	0.23313
59.9203	0.23641	59.9203	0.28812	59.9203	0.233
59.9407	0.22915	59.9407	0.29729	59.9407	0.22895
59.9611	0.22236	59.9611	0.29164	59.9611	0.23077
59.9815	0.22505	59.9815	0.29012	59.9815	0.22444
60.002	0.223	60.002	0.28883	60.002	0.22481
60.0224	0.21507	60.0224	0.28596	60.0224	0.22943
60.0428	0.22345	60.0428	0.28453	60.0428	0.22739
60.0633	0.23584	60.0633	0.28195	60.0633	0.23211
60.0837	0.23455	60.0837	0.2721	60.0837	0.22332
60.1041	0.25048	60.1041	0.26641	60.1041	0.22327
60.1246	0.25291	60.1246	0.27327	60.1246	0.22784
60.145	0.25762	60.145	0.26975	60.145	0.23393
60.1654	0.26091	60.1654	0.2755	60.1654	0.23144
60.1859	0.26471	60.1859	0.27933	60.1859	0.25278
60.2063	0.25894	60.2063	0.27958	60.2063	0.26534
60.2267	0.25529	60.2267	0.27347	60.2267	0.26458
60.2472	0.26086	60.2472	0.2666	60.2472	0.27095
60.2676	0.25758	60.2676	0.25092	60.2676	0.2718
60.288	0.25355	60.288	0.24247	60.288	0.27632
60.3085	0.25323	60.3085	0.23572	60.3085	0.28362
60.3289	0.25657	60.3289	0.23624	60.3289	0.2869
60.3493	0.25692	60.3493	0.23745	60.3493	0.27757
60.3698	0.259	60.3698	0.23094	60.3698	0.27216
60.3902	0.26521	60.3902	0.22924	60.3902	0.26712
60.4106	0.26325	60.4106	0.23927	60.4106	0.27278
60.431	0.26391	60.431	0.24481	60.431	0.27822
60.4515	0.25878	60.4515	0.25772	60.4515	0.26535
60.4719	0.25713	60.4719	0.26283	60.4719	0.2729
60.4923	0.25035	60.4923	0.26825	60.4923	0.26691
60.5128	0.2487	60.5128	0.26141	60.5128	0.25561
60.5332	0.24545	60.5332	0.26852	60.5332	0.24879
60.5536	0.237	60.5536	0.26318	60.5536	0.24489
60.5741	0.23808	60.5741	0.25871	60.5741	0.24477
60.5945	0.23728	60.5945	0.25861	60.5945	0.24857
60.6149	0.23632	60.6149	0.26187	60.6149	0.24803
60.6354	0.23588	60.6354	0.25482	60.6354	0.23192
60.6558	0.23817	60.6558	0.24668	60.6558	0.2352
60.6762	0.23504	60.6762	0.25154	60.6762	0.23153
60.6966	0.23197	60.6966	0.2499	60.6966	0.2338
60.7171	0.23243	60.7171	0.25516	60.7171	0.22487
60.7375	0.24096	60.7375	0.25152	60.7375	0.22887
60.758	0.24059	60.758	0.25943	60.758	0.23132
60.7784	0.24141	60.7784	0.25976	60.7784	0.23039
60.7988	0.23846	60.7988	0.25722	60.7988	0.23277
60.8192	0.22912	60.8192	0.26072	60.8192	0.23786
60.8397	0.22454	60.8397	0.25647	60.8397	0.25564
60.8601	0.22194	60.8601	0.24805	60.8601	0.26441
60.8805	0.21758	60.8805	0.24716	60.8805	0.27145
60.901	0.21651	60.901	0.23868	60.901	0.27532
60.9214	0.21242	60.9214	0.22399	60.9214	0.2672
60.9418	0.20817	60.9418	0.21851	60.9418	0.27175
60.9623	0.20877	60.9623	0.22705	60.9623	0.26406
60.9827	0.21067	60.9827	0.21865	60.9827	0.24943
61.0031	0.22335	61.0031	0.2121	61.0031	0.23984
61.0236	0.23021	61.0236	0.21397	61.0236	0.24829
61.044	0.23752	61.044	0.22746	61.044	0.23972
61.0644	0.24475	61.0644	0.23551	61.0644	0.24454
61.0849	0.24997	61.0849	0.24127	61.0849	0.24956
61.1053	0.25308	61.1053	0.24213	61.1053	0.26293
61.1257	0.24827	61.1257	0.25423	61.1257	0.27818
61.1461	0.24512	61.1461	0.26174	61.1461	0.28575
61.1666	0.25043	61.1666	0.26791	61.1666	0.28794
61.187	0.24314	61.187	0.26449	61.187	0.2888
61.2074	0.24286	61.2074	0.26703	61.2074	0.2825
61.2279	0.23536	61.2279	0.26397	61.2279	0.28008
61.2483	0.23885	61.2483	0.25401	61.2483	0.2643
61.2687	0.24492	61.2687	0.24119	61.2687	0.24509
61.2892	0.25264	61.2892	0.22804	61.2892	0.24443
61.3096	0.24999	61.3096	0.23218	61.3096	0.25843
61.33	0.25875	61.33	0.22455	61.33	0.26432
61.3505	0.25907	61.3505	0.22804	61.3505	0.26514
61.3709	0.26467	61.3709	0.22336	61.3709	0.26307
61.3913	0.26266	61.3913	0.21675	61.3913	0.27241
61.4118	0.25085	61.4118	0.23628	61.4118	0.27152
61.4322	0.24144	61.4322	0.23343	61.4322	0.26756
61.4526	0.23488	61.4526	0.2319	61.4526	0.26158
61.4731	0.2275	61.4731	0.23649	61.4731	0.24731
61.4935	0.23295	61.4935	0.24318	61.4935	0.23943
61.5139	0.23254	61.5139	0.24186	61.5139	0.22596
61.5344	0.24074	61.5344	0.24202	61.5344	0.21863
61.5548	0.24735	61.5548	0.2499	61.5548	0.21446
61.5752	0.23802	61.5752	0.24382	61.5752	0.21684
61.5956	0.23548	61.5956	0.24235	61.5956	0.23134
61.6161	0.24032	61.6161	0.23881	61.6161	0.23838
61.6365	0.24401	61.6365	0.24337	61.6365	0.24209
61.6569	0.24796	61.6569	0.2385	61.6569	0.24994
61.6774	0.24674	61.6774	0.23573	61.6774	0.26519
61.6978	0.24531	61.6978	0.24112	61.6978	0.26947
61.7182	0.24209	61.7182	0.22225	61.7182	0.27153
61.7387	0.23732	61.7387	0.2233	61.7387	0.27335
61.7591	0.23663	61.7591	0.22373	61.7591	0.26928
61.7795	0.23273	61.7795	0.22594	61.7795	0.26833
61.8	0.23356	61.8	0.22572	61.8	0.26261
61.8204	0.23613	61.8204	0.21603	61.8204	0.26402
61.8408	0.2392	61.8408	0.2126	61.8408	0.26075
61.8613	0.23809	61.8613	0.20611	61.8613	0.25181
61.8817	0.24939	61.8817	0.20068	61.8817	0.24635
61.9021	0.25392	61.9021	0.20675	61.9021	0.25004
61.9226	0.25244	61.9226	0.21493	61.9226	0.24542
61.943	0.25529	61.943	0.21856	61.943	0.24708
61.9634	0.25448	61.9634	0.22493	61.9634	0.24733
61.9838	0.24997	61.9838	0.23968	61.9838	0.24509
62.0043	0.23783	62.0043	0.24589	62.0043	0.23253
62.0247	0.2245	62.0247	0.25918	62.0247	0.23822
62.0451	0.21994	62.0451	0.25885	62.0451	0.23983
62.0656	0.21345	62.0656	0.25708	62.0656	0.24106
62.086	0.21892	62.086	0.249	62.086	0.24868
62.1064	0.2291	62.1064	0.24073	62.1064	0.25852
62.1269	0.24203	62.1269	0.23993	62.1269	0.25983
62.1473	0.25221	62.1473	0.23967	62.1473	0.25319
62.1677	0.26042	62.1677	0.22148	62.1677	0.24189
62.1882	0.26309	62.1882	0.22053	62.1882	0.24895
62.2086	0.26323	62.2086	0.21362	62.2086	0.24365
62.229	0.2668	62.229	0.21322	62.229	0.24245
62.2495	0.26059	62.2495	0.21539	62.2495	0.23984
62.2699	0.24509	62.2699	0.2279	62.2699	0.24364
62.2903	0.23844	62.2903	0.22351	62.2903	0.23786
62.3107	0.23372	62.3107	0.23183	62.3107	0.24015
62.3312	0.22446	62.3312	0.23084	62.3312	0.22906
62.3516	0.2212	62.3516	0.23085	62.3516	0.22969
62.3721	0.22246	62.3721	0.23725	62.3721	0.22178
62.3925	0.22854	62.3925	0.23918	62.3925	0.23011
62.4129	0.23437	62.4129	0.24827	62.4129	0.22948
62.4333	0.23854	62.4333	0.25041	62.4333	0.2314
62.4538	0.23978	62.4538	0.24396	62.4538	0.22593
62.4742	0.24463	62.4742	0.24971	62.4742	0.2327
62.4946	0.24637	62.4946	0.2511	62.4946	0.23627
62.5151	0.24446	62.5151	0.2564	62.5151	0.24039
62.5355	0.24417	62.5355	0.25807	62.5355	0.25192
62.5559	0.2444	62.5559	0.25224	62.5559	0.25095
62.5764	0.25045	62.5764	0.2513	62.5764	0.24429
62.5968	0.25116	62.5968	0.24564	62.5968	0.23698
62.6172	0.24616	62.6172	0.23775	62.6172	0.23921
62.6377	0.24874	62.6377	0.22899	62.6377	0.2353
62.6581	0.24217	62.6581	0.23219	62.6581	0.22592
62.6785	0.23553	62.6785	0.22804	62.6785	0.24665
62.699	0.23487	62.699	0.24038	62.699	0.25395
62.7194	0.22879	62.7194	0.23416	62.7194	0.24778
62.7398	0.22085	62.7398	0.24078	62.7398	0.24751
62.7602	0.22237	62.7602	0.24461	62.7602	0.24985
62.7807	0.22452	62.7807	0.25346	62.7807	0.24681
62.8011	0.22687	62.8011	0.25664	62.8011	0.24871
62.8215	0.23733	62.8215	0.26298	62.8215	0.24533
62.842	0.24588	62.842	0.25867	62.842	0.2356
62.8624	0.25371	62.8624	0.26557	62.8624	0.23758
62.8828	0.25722	62.8828	0.25371	62.8828	0.23659
62.9033	0.26335	62.9033	0.25198	62.9033	0.23258
62.9237	0.27091	62.9237	0.25011	62.9237	0.23085
62.9441	0.26078	62.9441	0.25553	62.9441	0.24402
62.9646	0.27052	62.9646	0.25637	62.9646	0.25764
62.985	0.27756	62.985	0.2456	62.985	0.25862
63.0054	0.27626	63.0054	0.23412	63.0054	0.257
63.0259	0.27614	63.0259	0.22984	63.0259	0.26651
63.0463	0.27892	63.0463	0.21441	63.0463	0.25689
63.0667	0.28126	63.0667	0.21166	63.0667	0.25642
63.0872	0.27533	63.0872	0.21346	63.0872	0.2581
63.1076	0.26904	63.1076	0.22176	63.1076	0.24594
63.128	0.25687	63.128	0.2229	63.128	0.24875
63.1484	0.24977	63.1484	0.23784	63.1484	0.25224
63.1689	0.23978	63.1689	0.23955	63.1689	0.25721
63.1893	0.23317	63.1893	0.26205	63.1893	0.25656
63.2097	0.22453	63.2097	0.27901	63.2097	0.26792
63.2302	0.21723	63.2302	0.28601	63.2302	0.28082
63.2506	0.2419	63.2506	0.27929	63.2506	0.27261
63.271	0.24915	63.271	0.27214	63.271	0.27002
63.2915	0.25838	63.2915	0.27035	63.2915	0.26842
63.3119	0.26846	63.3119	0.25819	63.3119	0.25975
63.3323	0.27116	63.3323	0.23909	63.3323	0.24825
63.3528	0.27213	63.3528	0.23498	63.3528	0.2454
63.3732	0.26399	63.3732	0.22389	63.3732	0.23975
63.3936	0.26207	63.3936	0.21773	63.3936	0.23235
63.4141	0.25515	63.4141	0.2118	63.4141	0.23394
63.4345	0.24676	63.4345	0.21499	63.4345	0.24801
63.4549	0.24182	63.4549	0.20943	63.4549	0.25567
63.4753	0.23157	63.4753	0.23364	63.4753	0.25245
63.4958	0.2145	63.4958	0.23851	63.4958	0.25582
63.5162	0.21566	63.5162	0.2372	63.5162	0.25556
63.5367	0.22029	63.5367	0.24044	63.5367	0.24533
63.5571	0.22604	63.5571	0.24654	63.5571	0.24493
63.5775	0.22832	63.5775	0.25027	63.5775	0.24091
63.5979	0.23183	63.5979	0.24655	63.5979	0.24044
63.6184	0.22634	63.6184	0.24189	63.6184	0.24002
63.6388	0.22925	63.6388	0.24121	63.6388	0.23984
63.6592	0.23889	63.6592	0.23433	63.6592	0.24161
63.6797	0.24246	63.6797	0.23604	63.6797	0.23635
63.7001	0.25282	63.7001	0.23924	63.7001	0.23645
63.7205	0.25572	63.7205	0.23942	63.7205	0.24052
63.741	0.27004	63.741	0.24402	63.741	0.23274
63.7614	0.26224	63.7614	0.25499	63.7614	0.23681
63.7818	0.25289	63.7818	0.25634	63.7818	0.23118
63.8023	0.26265	63.8023	0.25467	63.8023	0.22153
[truncated: 58 more rows]
