# Supplementary material for: Electron confinement-enhanced green InP-based quantum dots for active-matrix LEDs displays
Source: Nat Commun. 2026 Feb 27;17:3268. doi: 10.1038/s41467-026-69050-7 (PMC13066630; doi:10.1038/s41467-026-69050-7)
Supplement: Supplementary file 6 — Source Data Fig. 2 [file 41467_2026_69050_MOESM6_ESM.xlsx]

## Sheet: Fig.2a
InP/ZnSe (Octylamine)		InP/ZnSe (OA)
Wavelength (nm)	Absorbance	Wavelength (nm)	Absorbance
400	0.66561	400	1.39783
401	0.6411	401	1.37182
402	0.61869	402	1.35399
403	0.59837	403	1.33769
404	0.58013	404	1.31273
405	0.56399	405	1.29796
406	0.54993	406	1.28472
407	0.53796	407	1.26638
408	0.52891	408	1.25161
409	0.52369	409	1.24041
410	0.51638	410	1.2236
411	0.50646	411	1.21087
412	0.50401	412	1.19762
413	0.5009	413	1.18285
414	0.49847	414	1.17063
415	0.49142	415	1.16248
416	0.49088	416	1.14516
417	0.48424	417	1.13294
418	0.46936	418	1.11817
419	0.46092	419	1.10187
420	0.4544	420	1.08506
421	0.44923	421	1.07029
422	0.44808	422	1.05552
423	0.45096	423	1.03922
424	0.44535	424	1.03158
425	0.44313	425	1.01681
426	0.43628	426	1.00407
427	0.43162	427	0.9893
428	0.4273	428	0.97963
429	0.42187	429	0.96537
430	0.42099	430	0.9498
431	0.42098	431	0.93715
432	0.41289	432	0.92095
433	0.42404	433	0.90384
434	0.42388	434	0.88644
435	0.43262	435	0.86719
436	0.44298	436	0.85258
437	0.4558	437	0.83684
438	0.46219	438	0.83171
439	0.47488	439	0.82055
440	0.48145	440	0.81751
441	0.48828	441	0.8083
442	0.49733	442	0.81255
443	0.50625	443	0.80619
444	0.51368	444	0.79236
445	0.53091	445	0.78835
446	0.54396	446	0.78326
447	0.56545	447	0.78084
448	0.57737	448	0.7833
449	0.60155	449	0.7822
450	0.6277	450	0.78441
451	0.65311	451	0.78585
452	0.67672	452	0.79664
453	0.70085	453	0.80044
454	0.71956	454	0.80861
455	0.73843	455	0.80878
456	0.75652	456	0.81534
457	0.77452	457	0.81225
458	0.79325	458	0.8122
459	0.81746	459	0.82249
460	0.83594	460	0.82344
461	0.85385	461	0.83579
462	0.87151	462	0.84665
463	0.88949	463	0.85361
464	0.90743	464	0.86792
465	0.92544	465	0.87877
466	0.94374	466	0.90012
467	0.95366	467	0.90938
468	0.96048	468	0.92184
469	0.97215	469	0.92832
470	0.98044	470	0.93976
471	0.98705	471	0.94623
472	0.99352	472	0.95069
473	1	473	0.95812
474	0.99843	474	0.96213
475	0.99619	475	0.96813
476	0.98953	476	0.96857
477	0.97677	477	0.9778
478	0.9704	478	0.97719
479	0.96654	479	0.97845
480	0.95731	480	0.987
481	0.93937	481	0.98762
482	0.9236	482	0.99484
483	0.90348	483	0.99325
484	0.88064	484	1
485	0.85539	485	0.996
486	0.83561	486	0.99503
487	0.813	487	0.99538
488	0.78261	488	0.99274
489	0.75662	489	0.98439
490	0.72887	490	0.98125
491	0.70021	491	0.97499
492	0.67476	492	0.95881
493	0.64786	493	0.94762
494	0.61581	494	0.93738
495	0.58162	495	0.921
496	0.54663	496	0.91025
497	0.51048	497	0.89782
498	0.47601	498	0.88235
499	0.44596	499	0.86369
500	0.41874	500	0.84434
501	0.38525	501	0.82563
502	0.35985	502	0.80637
503	0.33666	503	0.78955
504	0.31426	504	0.77305
505	0.28862	505	0.75231
506	0.26524	506	0.72941
507	0.24688	507	0.70786
508	0.22502	508	0.68845
509	0.20443	509	0.66281
510	0.18385	510	0.64085
511	0.167	511	0.62147
512	0.14673	512	0.59155
513	0.12835	513	0.57393
514	0.11148	514	0.55005
515	0.09787	515	0.52203
516	0.08958	516	0.49096
517	0.07873	517	0.46491
518	0.07005	518	0.43887
519	0.06292	519	0.41397
520	0.05642	520	0.3899
521	0.05256	521	0.36607
522	0.04658	522	0.34159
523	0.04183	523	0.31547
524	0.03766	524	0.29581
525	0.03302	525	0.28357
526	0.02803	526	0.26517
527	0.02473	527	0.25598
528	0.02681	528	0.23946
529	0.02611	529	0.21887
530	0.02557	530	0.19502
531	0.02516	531	0.18433
532	0.02436	532	0.17056
533	0.02185	533	0.16787
534	0.01961	534	0.16351
535	0.01865	535	0.16054
536	0.01693	536	0.15072
537	0.01664	537	0.14157
538	0.01435	538	0.13325
539	0.00646	539	0.13159
540	0.00525	540	0.12686
541	0.00476	541	0.12086
542	0.01259	542	0.121
543	0.01418	543	0.11619
544	0.01513	544	0.11187
545	0.00677	545	0.10611
546	0.0111	546	0.1044
547	0.01073	547	0.10192
548	0.01324	548	0.10067
549	0.01124	549	0.09049
550	0.0151	550	0.08429
551	0.01884	551	0.08171
552	0.01434	552	0.07695
553	0.01169	553	0.0753
554	0.01118	554	0.07649
555	0.015	555	0.07521
556	0.01259	556	0.07291
557	0.01418	557	0.07194
558	0.01513	558	0.07048
559	0.0145	559	0.06775
560	0.0164	560	0.0669
561	0.01318	561	0.06428
562	0.0104	562	0.06204
563	0.00629	563	0.05756
564	0.01151	564	0.05311
565	0.0106	565	0.04706
566	0.00395	566	0.04515
567	0.00623	567	0.04412
568	0.00537	568	0.0426
569	0.00981	569	0.03878
570	0.00983	570	0.03943
571	0.01324	571	0.03435
572	0.01124	572	0.03608
573	0.0151	573	0.03261
574	0.01884	574	0.03336
575	0.01434	575	0.03218
576	0.01208	576	0.03186
577	0.0102	577	0.02997
578	0.01323	578	0.026
579	0.01258	579	0.02564
580	0.01227	580	0.02428
581	0.01622	581	0.02393
582	0.01628	582	0.02281
583	0.01508	583	0.02102
584	0.01572	584	0.02035
585	0.01508	585	0.01956
586	0.01687	586	0.01864
587	0.01491	587	0.01642
588	0.01883	588	0.01473
589	0.01581	589	0.00638
590	0.01485	590	0.00939
591	0.01012	591	0.01025
592	0.01741	592	0.01101
593	0.01374	593	0.00537
594	0.01455	594	0.0043
595	0.01915	595	0.00333
596	0.01654	596	0.00246
597	0.01373	597	0.0017
598	0.01071	598	0.00103
599	0.00748	599	0.000464809
600	0.00405	600	0

## Sheet: Fig.2b
InP Core		InP/ZnSe		InP/ZnSe		InP/ZnSe/ZnSe		InP/ZnSe/ZnSe		InP/ZnSe/ZnSe/ZnS		InP/ZnSe/ZnSe/ZnS
Wavelength (nm)	Absorbance	Wavelength (nm)	Absorbance	Wavelength (nm)	PL Intensity (arb. Units)	Wavelength (nm)	Absorbance	Wavelength (nm)	PL Intensity (arb. Units)	Wavelength (nm)	Absorbance	Wavelength (nm)	PL Intensity (arb. Units)
400	0.65663	400	0.66756	400	0.000795427	400	0.70598	400	0.00116	400		400	0.00097384
401	0.62381	401	0.63122	401	0.00138	401	0.69393	401	0.000500666	401		401	0.000929686
402	0.62408	402	0.59892	402	0.00125	402	0.67843	402	0.00102	402		402	0.0013
403	0.61324	403	0.57941	403	0.000301938	403	0.67628	403	0.000533644	403		403	0.000923554
404	0.64497	404	0.64536	404	0.00108	404	0.69867	404	0.00129	404		404	0.000321343
405	0.61676	405	0.57537	405	0.00108	405	0.63797	405	0.00192	405		405	0.000912515
406	0.55763	406	0.55182	406	0.00106	406	0.63323	406	0.00158	406		406	0.00106
407	0.57933	407	0.5424	407	0.000891203	407	0.62032	407	0.000800465	407		407	0.000870814
408	0.57716	408	0.54509	408	0.00144	408	0.59062	408	0.000977347	408		408	8.0213E-4
409	0.57309	409	0.48789	409	0.000980486	409	0.60353	409	0.00154	409		409	0.00114
410	0.57147	410	0.50606	410	0.00168	410	0.60482	410	0.00113	410		410	0.00138
411	0.56197	411	0.50404	411	0.00132	411	0.5833	411	0.00050966	411		411	0.00108
412	0.56957	412	0.53432	412	0.00169	412	0.59492	412	0.00169	412		412	0.00129
413	0.56279	413	0.50404	413	0.000972369	413	0.5424	413	0.0019	413		413	0.0011
414	0.54977	414	0.5323	414	0.00112	414	0.56823	414	0.00156	414		414	0.00159
415	0.58313	415	0.5175	415	0.00108	415	0.55575	415	0.0019	415		415	0.00141
416	0.5514	416	0.4751	416	0.00148	416	0.53551	416	0.00164	416		416	0.00149
417	0.58638	417	0.46568	417	0.00142	417	0.50753	417	0.00243	417		417	0.00141
418	0.5712	418	0.46501	418	0.00155	418	0.50969	418	0.00166	418		418	0.00124
419	0.57689	419	0.49058	419	0.00138	419	0.52045	419	0.00217	419		419	0.00106
420	0.59289	420	0.4677	420	0.00172	420	0.52734	420	0.0018	420		420	0.00128
421	0.58557	421	0.44213	421	0.00152	421	0.54283	421	0.00274	421		421	0.00114
422	0.60076	422	0.48318	422	0.0013	422	0.50839	422	0.0032	422		422	0.00112
423	0.60103	423	0.43472	423	0.00139	423	0.49118	423	0.00228	423		423	0.00155
424	0.62002	424	0.4105	424	0.000965876	424	0.4718	424	0.00252	424		424	0.00129
425	0.64144	425	0.49462	425	0.00164	425	0.50151	425	0.00234	425		425	0.00126
426	0.65745	426	0.43943	426	0.00145	426	0.47654	426	0.00257	426		426	0.00152
427	0.67209	427	0.46231	427	0.00119	427	0.45329	427	0.00326	427		427	0.00135
428	0.67182	428	0.43472	428	0.00156	428	0.45502	428	0.00225	428		428	0.00133
429	0.70871	429	0.43876	429	0.00178	429	0.45502	429	0.0032	429		429	0.00178
430	0.72362	430	0.40108	430	0.00176	430	0.41627	430	0.00268	430		430	0.00158
431	0.72145	431	0.44415	431	0.00163	431	0.46061	431	0.00302	431		431	0.00158
432	0.74858	432	0.39502	432	0.00121	432	0.44684	432	0.00376	432		432	0.00126
433	0.76268	433	0.42463	433	0.0018	433	0.44253	433	0.00298	433		433	0.00146
434	0.80201	434	0.44616	434	0.00209	434	0.45717	434	0.00298	434		434	0.00132
435	0.80716	435	0.44886	435	0.00123	435	0.44598	435	0.00232	435		435	0.00105
436	0.82642	436	0.44886	436	0.00214	436	0.4378	436	0.00318	436		436	0.00146
437	0.84595	437	0.47712	437	0.00181	437	0.45502	437	0.00343	437		437	0.00177
438	0.86493	438	0.44751	438	0.00233	438	0.41972	438	0.0034	438		438	0.00111
439	0.86412	439	0.51009	439	0.00172	439	0.41369	439	0.00248	439		439	0.00119
440	0.89178	440	0.43809	440	0.00194	440	0.42273	440	0.00224	440		440	0.00159
441	0.89666	441	0.52692	441	0.00188	441	0.46061	441	0.00449	441		441	0.00097752
442	0.92352	442	0.51548	442	0.00258	442	0.41283	442	0.0034	442		442	0.00147
443	0.95281	443	0.50808	443	0.00241	443	0.45286	443	0.0025	443		443	0.00159
444	0.94576	444	0.50808	444	0.00266	444	0.44511	444	0.00391	444		444	0.00141
445	0.95606	445	0.5424	445	0.00282	445	0.4576	445	0.00408	445		445	0.0011
446	0.97505	446	0.54038	446	0.00217	446	0.48343	446	0.00289	446		446	0.00121
447	0.97396	447	0.55384	447	0.00252	447	0.46707	447	0.00234	447		447	0.00146
448	0.98264	448	0.58008	448	0.00271	448	0.46406	448	0.00337	448		448	0.00183
449	0.99268	449	0.59758	449	0.0032	449	0.47912	449	0.00257	449		449	0.00153
450	0.99295	450	0.62853	450	0.00297	450	0.50667	450	0.00355	450	0.87953	450	0.00153
451	1	451	0.6817	451	0.0039	451	0.517	451	0.00437	451	0.8628	451	0.0016
452	0.98318	452	0.65814	452	0.00338	452	0.54197	452	0.00492	452	0.83268	452	0.00136
453	0.98617	453	0.69246	453	0.00424	453	0.55058	453	0.00414	453	0.8193	453	0.00145
454	0.99024	454	0.70929	454	0.00443	454	0.56393	454	0.0047	454	0.79141	454	0.00223
455	0.97396	455	0.75774	455	0.00488	455	0.57167	455	0.00486	455	0.77803	455	0.0015
456	0.97044	456	0.7611	456	0.00562	456	0.58889	456	0.00432	456	0.75404	456	0.00199
457	0.95932	457	0.76649	457	0.0068	457	0.61085	457	0.00486	457	0.74345	457	0.00199
458	0.9444	458	0.7786	458	0.0064	458	0.62247	458	0.0057	458	0.72225	458	0.00205
459	0.94521	459	0.78937	459	0.00678	459	0.64572	459	0.00803	459	0.69827	459	0.00176
460	0.92921	460	0.81023	460	0.00807	460	0.65863	460	0.00709	460	0.68991	460	0.00217
461	0.92026	461	0.85935	461	0.00873	461	0.69006	461	0.00795	461	0.65644	461	0.00229
462	0.89802	462	0.86743	462	0.00988	462	0.70426	462	0.0068	462	0.657	462	0.00242
463	0.87876	463	0.89367	463	0.01063	463	0.71072	463	0.00811	463	0.65086	463	0.00229
464	0.86303	464	0.90377	464	0.01157	464	0.75635	464	0.00931	464	0.63525	464	0.00295
465	0.83401	465	0.91655	465	0.01273	465	0.75764	465	0.01015	465	0.61127	465	0.00314
466	0.80363	466	0.91319	466	0.01446	466	0.78132	466	0.01109	466	0.60959	466	0.00332
467	0.78058	467	0.93001	467	0.01608	467	0.78864	467	0.01351	467	0.59565	467	0.00346
468	0.76295	468	0.94886	468	0.01852	468	0.81446	468	0.01367	468	0.59453	468	0.00353
469	0.74369	469	0.94751	469	0.02063	469	0.84158	469	0.01383	469	0.59119	469	0.00421
470	0.72498	470	0.98452	470	0.02225	470	0.84976	470	0.0166	470	0.58059	470	0.00505
471	0.68538	471	0.99125	471	0.02567	471	0.86354	471	0.01652	471	0.59175	471	0.00464
472	0.65934	472	0.98048	472	0.02859	472	0.87559	472	0.01744	472	0.5923	472	0.00511
473	0.63331	473	0.94751	473	0.03194	473	0.89066	473	0.01953	473	0.57557	473	0.00501
474	0.6051	474	0.98789	474	0.03664	474	0.90443	474	0.02095	474	0.57948	474	0.0062
475	0.58611	475	1	475	0.04203	475	0.92165	475	0.02327	475	0.58115	475	0.00661
476	0.55167	476	0.96703	476	0.0455	476	0.91735	476	0.02505	476	0.5923	476	0.0065
477	0.53729	477	0.96703	477	0.04863	477	0.93758	477	0.02967	477	0.58784	477	0.00707
478	0.49959	478	0.97443	478	0.05738	478	0.95006	478	0.02976	478	0.59509	478	0.00804
479	0.47925	479	0.95155	479	0.06504	479	0.92811	479	0.03134	479	0.60067	479	0.00824
480	0.4505	480	0.91319	480	0.07394	480	0.92596	480	0.0362	480	0.61182	480	0.00976
481	0.43884	481	0.92867	481	0.08369	481	0.94016	481	0.03799	481	0.62577	481	0.01015
482	0.39165	482	0.893	482	0.0892	482	0.91821	482	0.04286	482	0.63915	482	0.01107
483	0.3808	483	0.89906	483	0.1004	483	0.9393	483	0.04138	483	0.64752	483	0.01171
484	0.35313	484	0.91857	484	0.1145	484	0.92897	484	0.04384	484	0.65923	484	0.01382
485	0.33171	485	0.86474	485	0.12741	485	0.92467	485	0.04831	485	0.6715	485	0.01442
486	0.30241	486	0.8035	486	0.14489	486	0.89195	486	0.05168	486	0.68265	486	0.01535
487	0.28668	487	0.78668	487	0.15897	487	0.89625	487	0.05993	487	0.70385	487	0.01579
488	0.26715	488	0.76985	488	0.17493	488	0.87301	488	0.06185	488	0.72114	488	0.01801
489	0.24925	489	0.72409	489	0.19548	489	0.8588	489	0.06504	489	0.72616	489	0.01985
490	0.24437	490	0.74024	490	0.22006	490	0.8644	490	0.06943	490	0.74735	490	0.02049
491	0.22918	491	0.70592	491	0.24384	491	0.8291	491	0.07818	491	0.77245	491	0.02214
492	0.20993	492	0.70121	492	0.26146	492	0.82437	492	0.08758	492	0.78249	492	0.02518
493	0.19257	493	0.63324	493	0.2952	493	0.7796	493	0.09019	493	0.79755	493	0.02787
494	0.18931	494	0.60431	494	0.32445	494	0.76582	494	0.10078	494	0.81762	494	0.03049
495	0.16382	495	0.607	495	0.35206	495	0.75764	495	0.10863	495	0.82655	495	0.03384
496	0.14538	496	0.55451	496	0.38219	496	0.74946	496	0.1178	496	0.85053	496	0.03679
497	0.13805	497	0.49798	497	0.41517	497	0.69737	497	0.13295	497	0.86001	497	0.04065
498	0.13426	498	0.47376	498	0.45599	498	0.67198	498	0.14442	498	0.87786	498	0.04656
499	0.11337	499	0.45693	499	0.49637	499	0.64572	499	0.15825	499	0.88622	499	0.05168
500	0.09954	500	0.42127	500	0.52663	500	0.60611	500	0.17763	500	0.91188	500	0.05882
501	0.09167	501	0.39233	501	0.55642	501	0.56866	501	0.19569	501	0.92694	501	0.06317
502	0.09845	502	0.3755	502	0.60284	502	0.5523	502	0.22092	502	0.93419	502	0.07303
503	0.08679	503	0.3607	503	0.63799	503	0.55015	503	0.23433	503	0.95148	503	0.08214
504	0.08598	504	0.31629	504	0.68363	504	0.51399	504	0.25985	504	0.96542	504	0.09259
505	0.07269	505	0.32032	505	0.71583	505	0.48127	505	0.29202	505	0.96709	505	0.10292
506	0.06645	506	0.2611	506	0.75381	506	0.43048	506	0.32329	506	0.97658	506	0.11821
507	0.05153	507	0.24899	507	0.79248	507	0.41541	507	0.35265	507	0.98661	507	0.13072
508	0.05967	508	0.27793	508	0.82122	508	0.40034	508	0.38948	508	0.99387	508	0.14614
509	0.05397	509	0.1965	509	0.85893	509	0.35084	509	0.40946	509	1	509	0.16905
510	0.05587	510	0.20323	510	0.88283	510	0.33147	510	0.4498	510	0.9855	510	0.18687
511	0.04041	511	0.1817	511	0.91084	511	0.31855	511	0.48792	511	0.99442	511	0.21207
512	0.04719	512	0.18371	512	0.92463	512	0.29445	512	0.53551	512	0.98606	512	0.23791
513	0.0396	513	0.16218	513	0.94586	513	0.27335	513	0.57617	513	0.99052	513	0.26391
514	0.03851	514	0.11373	514	0.96607	514	0.2514	514	0.59648	514	0.97546	514	0.28828
515	0.02278	515	0.12517	515	0.97994	515	0.23246	515	0.65818	515	0.97267	515	0.31481
516	0.03336	516	0.0996	516	0.99098	516	0.20276	516	0.69297	516	0.96709	516	0.3506
517	0.02631	517	0.10027	517	1	517	0.17994	517	0.73638	517	0.95315	517	0.38302
518	0.03987	518	0.07402	518	0.99236	518	0.15669	518	0.76844	518	0.93698	518	0.41706
519	0.02577	519	0.08412	519	0.9877	519	0.17348	519	0.80377	519	0.92303	519	0.45059
520	0.03607	520	0.11373	520	0.96626	520	0.14765	520	0.84124	520	0.89403	520	0.50456
521	0.02441	521	0.08345	521	0.96481	521	0.14507	521	0.87405	521	0.87061	521	0.53585
522	0.0358	522	0.05855	522	0.94556	522	0.10977	522	0.92089	522	0.85722	522	0.57533
523	0.03146	523	0.0747	523	0.92529	523	0.10547	523	0.9188	523	0.82934	523	0.61839
524	0.01383	524	0.05114	524	0.90867	524	0.07318	524	0.95618	524	0.79755	524	0.66483
525	0.02034	525	0.05384	525	0.88199	525	0.09987	525	0.96584	525	0.76687	525	0.70568
526	0.02251	526	0.03769	526	0.85198	526	0.07921	526	0.98868	526	0.74233	526	0.75065
527	0.0236	527	0.06258	527	0.82119	527	0.07706	527	0.99323	527	0.70775	527	0.78111
528	0.02929	528	0.05518	528	0.79199	528	0.0904	528	1	528	0.6821	528	0.82483
529	0.0198	529	0.04576	529	0.7651	529	0.0607	529	0.99992	529	0.64863	529	0.85047
530	0.016	530	0.06124	530	0.73861	530	0.0607	530	0.98297	530	0.60904	530	0.88139
531	0.02577	531	0.04711	531	0.69663	531	0.03788	531	0.98886	531	0.57669	531	0.91198
532	0.01654	532	0.06729	532	0.66419	532	0.07576	532	0.96643	532	0.55047	532	0.92748
533	0.016	533	0.0572	533	0.62549	533	0.05467	533	0.96554	533	0.51311	533	0.95709
534	0.02278	534	0.05787	534	0.59339	534	0.04262	534	0.93608	534	0.48857	534	0.97658
535	0.01736	535	0.06057	535	0.56903	535	0.04348	535	0.92843	535	0.44841	535	0.99502
536	0.0141	536	0.06729	536	0.52673	536	0.05941	536	0.90258	536	0.42833	536	0.99363
537	0.01329	537	0.03769	537	0.49741	537	0.02884	537	0.87218	537	0.38595	537	1
538	0.01058	538	0.02557	538	0.46551	538	0.01421	538	0.84195	538	0.35304	538	0.99417
539	0.01166	539	0.02086	539	0.43536	539	0.02238	539	0.80564	539	0.32794	539	0.99874
540	0.0179	540	0.03499	540	0.41109	540	0.01808	540	0.7767	540	0.30508	540	0.99076
541	0.02522	541	0.0175	541	0.38287	541	0.01378	541	0.72564	541	0.28444	541	0.97373
542	0.016	542	0.03701	542	0.36349	542	0.03186	542	0.71323	542	0.25488	542	0.95435
543	0.016	543	0.02624	543	0.33462	543	0.02282	543	0.67276	543	0.24205	543	0.92272
544	0.01465	544	0.02221	544	0.30983	544	0.03358	544	0.64536	544	0.21472	544	0.90756
545	0.01085	545	0.02221	545	0.28197	545	0.02325	545	0.61651	545	0.2019	545	0.86924
546	0.00461	546	0.04643	546	0.26998	546	0.01937	546	0.57817	546	0.17959	546	0.84079
547	0.01519	547	0.06258	547	0.24992	547	0.03142	547	0.55044	547	0.16564	547	0.80572
548	0.01302	548	0.01346	548	0.23483	548	0.0043	548	0.51817	548	0.1517	548	0.76593
549	0.00841	549	0.03567	549	0.2122	549	0.0254	549	0.48057	549	0.13999	549	0.73822
550	0.0217	550	0.05316	550	0.19683	550	0.02755	550	0.45026	550	0.12326	550	0.69369
551	0.02061	551	0.02961	551	0.18323	551	0.01851	551	0.42814	551	0.11378	551	0.66233
552	0.01953	552	0.05451	552	0.17356	552	0.02884	552	0.4085	552	0.10541	552	0.61928
553	0.016	553	0.01615	553	0.15292	553	0.01378	553	0.3771	553	0.10206	553	0.59004
554	0.02224	554	0.04778	554	0.14597	554	0.02368	554	0.349	554	0.08701	554	0.54862
555	0.02658	555	0.03567	555	0.13369	555	0.01248	555	0.33431	555	0.07752	555	0.50668
556	0.02522	556	0.06393	556	0.12161	556	0.03142	556	0.30861	556	0.07306	556	0.47745
557	0.02305	557	0.02826	557	0.11283	557	0.01765	557	0.28526	557	0.06135	557	0.44328
558	0.00298	558	0	558	0.10327	558	0	558	0.26417	558	0.0502	558	0.41314
559	0.01844	559	0.06124	559	0.09481	559	0.03056	559	0.24831	559	0.05354	559	0.37861
560	0.01492	560	0.04307	560	0.09388	560	0.02884	560	0.2312	560	0.04796	560	0.3526
561	0.01654	561	0.04845	561	0.08518	561	0.02755	561	0.22238	561	0.04462	561	0.32111
562	0.02143	562	0.03634	562	0.07764	562	0.03056	562	0.2013	562	0.04239	562	0.29665
563	0.01058	563	0.04711	563	0.0706	563	0.03229	563	0.19107	563	0.04908	563	0.27119
564	0.01193	564	0.07604	564	0.0674	564	0.05037	564	0.17372	564	0.04294	564	0.25147
565	0.02034	565	0.03028	565	0.06155	565	0.02712	565	0.16122	565	0.03402	565	0.22705
566	0.02468	566	0.0424	566	0.05861	566	0.03186	566	0.15176	566	0.04239	566	0.21238
567	0.00922	567	0.06191	567	0.05345	567	0.03702	567	0.14085	567	0.02844	567	0.19629
568	0.01709	568	0.05249	568	0.05031	568	0.00646	568	0.13437	568	0.03737	568	0.17594
569	0.00705	569	0.05249	569	0.04681	569	0.0353	569	0.12672	569	0.03681	569	0.15845
570	0.02712	570	0.03836	570	0.04411	570	0.02066	570	0.1184	570	0.03904	570	0.14595
571	0.01085	571	0.05855	571	0.04219	571	0.03315	571	0.10683	571	0.03012	571	0.13096
572	0.01085	572	0.08748	572	0.03755	572	0.05467	572	0.09915	572	0.03402	572	0.12296
573	0.00597	573	0.07402	573	0.0356	573	0.03702	573	0.09479	573	0.029	573	0.11374
574	0.00488	574	0.07066	574	0.03388	574	0.05037	574	0.09065	574	0.02677	574	0.09875
575	0.02116	575	0.06595	575	0.03128	575	0.0495	575	0.07841	575	0.03291	575	0.09285
576	0.01221	576	0.0498	576	0.02968	576	0.02238	576	0.0803	576	0.01952	576	0.08499
577	0.00678	577	0.07873	577	0.02809	577	0.05725	577	0.07545	577	0.02175	577	0.07582
578	0	578	0.07537	578	0.0271	578	0.07103	578	0.0719	578	0.0251	578	0.07039
579	0.01627	579	0.06057	579	0.0248	579	0.04262	579	0.06638	579	0.01562	579	0.06567
580	0.01004	580	0.06729	580	0.02082	580	0.04994	580	0.06234	580	0.0106	580	0.05883
581	0.01736	581	0.10363	581	0.02212	581	0.04907	581	0.06043	581	0.0145	581	0.05425
582	0.01031	582	0.08546	582	0.02169	582	0.06931	582	0.05315	582	0.01506	582	0.04815
583	0.00651	583	0.10633	583	0.01993	583	0.04563	583	0.05412	583	0.02119	583	0.0457
584	0.01085	584	0.07268	584	0.01938	584	0.04563	584	0.05151	584	0.0184	584	0.0428
585	0.01682	585	0.07537	585	0.01819	585	0.04563	585	0.04811	585	0.01115	585	0.03877
586	0.01573	586	0.10363	586	0.01789	586	0.06586	586	0.04144	586	0.00669	586	0.03422
587	0.01736	587	0.08883	587	0.01687	587	0.05725	587	0.03887	587	0.00669	587	0.03173
588	0.02197	588	0.08546	588	0.01571	588	0.04391	588	0.03971	588	0.0145	588	0.03047
589	0.00136	589	0.0646	589	0.01502	589	0.0452	589	0.03626	589	0.01171	589	0.02736
590	0.02251	590	0.06326	590	0.01325	590	0.04391	590	0.03695	590	0.0145	590	0.02543
591	0.00814	591	0.08748	591	0.01301	591	0.03616	591	0.0335	591	0.01283	591	0.02301
592	0.01383	592	0.10834	592	0.01144	592	0.0551	592	0.03423	592	0.00837	592	0.02127
593	0.02821	593	0.07806	593	0.0113	593	0.04434	593	0.03097	593	0.0106	593	0.01874
594	0.01275	594	0.10027	594	0.01158	594	0.05854	594	0.03237	594	0.01004	594	0.01854
595	0.01031	595	0.11709	595	0.01092	595	0.06414	595	0.028	595	0.00781	595	0.01682
596	0.00895	596	0.09825	596	0.01039	596	0.06113	596	0.02657	596	0.0106	596	0.01583
597	0.01492	597	0.07941	597	0.00969	597	0.05898	597	0.0261	597	0.00781	597	0.01373
598	0.01844	598	0.11642	598	0.00983	598	0.04907	598	0.0243	598	0	598	0.01334
599	0.01221	599	0.11373	599	0.00996	599	0.04994	599	0.02385	599	0.00335	599	0.01314
600	0.01166	600	0.10498	600	0.00936	600	0.07232	600	0.02296	600	0.00112	600	0.01247

## Sheet: Fig.2c
SEC QDs		WEC QDs
Wavelength (nm)	PL intensity (normalized)	Wavelength (nm)	PL intensity (normalized)
450	0.00153	450	0.00262
451	0.0016	451	0.00283
452	0.00136	452	0.00275
453	0.00145	453	0.00289
454	0.00223	454	0.00253
455	0.0015	455	0.00317
456	0.00199	456	0.00285
457	0.00199	457	0.00208
458	0.00205	458	0.00305
459	0.00176	459	0.00318
460	0.00217	460	0.00328
461	0.00229	461	0.0028
462	0.00242	462	0.00343
463	0.00229	463	0.00326
464	0.00295	464	0.0035
465	0.00314	465	0.00361
466	0.00332	466	0.00377
467	0.00346	467	0.00423
468	0.00353	468	0.00441
469	0.00421	469	0.00456
470	0.00505	470	0.00481
471	0.00464	471	0.0052
472	0.00511	472	0.00564
473	0.00501	473	0.00607
474	0.0062	474	0.00647
475	0.00661	475	0.00715
476	0.0065	476	0.00828
477	0.00707	477	0.00916
478	0.00804	478	0.00954
479	0.00824	479	0.01043
480	0.00976	480	0.01114
481	0.01015	481	0.01284
482	0.01107	482	0.01364
483	0.01171	483	0.01502
484	0.01382	484	0.01648
485	0.01442	485	0.01944
486	0.01535	486	0.02019
487	0.01579	487	0.02284
488	0.01801	488	0.02435
489	0.01985	489	0.02745
490	0.02049	490	0.02936
491	0.02214	491	0.03266
492	0.02518	492	0.03632
493	0.02787	493	0.04056
494	0.03049	494	0.04274
495	0.03384	495	0.04739
496	0.03679	496	0.0526
497	0.04065	497	0.05711
498	0.04656	498	0.06326
499	0.05168	499	0.06982
500	0.05882	500	0.07876
501	0.06317	501	0.08343
502	0.07303	502	0.0902
503	0.08214	503	0.1002
504	0.09259	504	0.11139
505	0.10292	505	0.11759
506	0.11821	506	0.13194
507	0.13072	507	0.14556
508	0.14614	508	0.16001
509	0.16905	509	0.17051
510	0.18687	510	0.18573
511	0.21207	511	0.20846
512	0.23791	512	0.22154
513	0.26391	513	0.2378
514	0.28828	514	0.26775
515	0.31481	515	0.29067
516	0.3506	516	0.30718
517	0.38302	517	0.3299
518	0.41706	518	0.35853
519	0.45059	519	0.3948
520	0.50456	520	0.41613
521	0.53585	521	0.44688
522	0.57533	522	0.48075
523	0.61839	523	0.51793
524	0.66483	524	0.54196
525	0.70568	525	0.57152
526	0.75065	526	0.61562
527	0.78111	527	0.64428
528	0.82483	528	0.67336
529	0.85047	529	0.70479
530	0.88139	530	0.74553
531	0.91198	531	0.77425
532	0.92748	532	0.79986
533	0.95709	533	0.84098
534	0.97658	534	0.86207
535	0.99502	535	0.88535
536	0.99363	536	0.91133
537	1	537	0.93401
538	0.99417	538	0.94804
539	0.99874	539	0.96507
540	0.99076	540	0.97878
541	0.97373	541	0.99338
542	0.95435	542	0.99788
543	0.92272	543	1
544	0.90756	544	0.98681
545	0.86924	545	0.99339
546	0.84079	546	0.97674
547	0.80572	547	0.9656
548	0.76593	548	0.95121
549	0.73822	549	0.93777
550	0.69369	550	0.91432
551	0.66233	551	0.88598
552	0.61928	552	0.86115
553	0.59004	553	0.83305
554	0.54862	554	0.80785
555	0.50668	555	0.7715
556	0.47745	556	0.73849
557	0.44328	557	0.71341
558	0.41314	558	0.66661
559	0.37861	559	0.63557
560	0.3526	560	0.61147
561	0.32111	561	0.56674
562	0.29665	562	0.53033
563	0.27119	563	0.50498
564	0.25147	564	0.47813
565	0.22705	565	0.44404
566	0.21238	566	0.41194
567	0.19629	567	0.3902
568	0.17594	568	0.36104
569	0.15845	569	0.33555
570	0.14595	570	0.30832
571	0.13096	571	0.29445
572	0.12296	572	0.26448
573	0.11374	573	0.24696
574	0.09875	574	0.238
575	0.09285	575	0.21437
576	0.08499	576	0.19308
577	0.07582	577	0.18337
578	0.07039	578	0.17404
579	0.06567	579	0.15716
580	0.05883	580	0.1458
581	0.05425	581	0.13366
582	0.04815	582	0.12862
583	0.0457	583	0.1142
584	0.0428	584	0.10585
585	0.03877	585	0.10076
586	0.03422	586	0.09301
587	0.03173	587	0.08286
588	0.03047	588	0.07793
589	0.02736	589	0.07226
590	0.02543	590	0.06598
591	0.02301	591	0.06234
592	0.02127	592	0.05693
593	0.01874	593	0.05318
594	0.01854	594	0.05142
595	0.01682	595	0.04582
596	0.01583	596	0.04313
597	0.01373	597	0.03925
598	0.01334	598	0.0375
599	0.01314	599	0.03477
600	0.01247	600	0.03174
601	0.01105	601	0.03009
602	0.01083	602	0.0281
603	0.00989	603	0.02602
604	0.00907	604	0.02466
605	0.00856	605	0.02192
606	0.00819	606	0.02161
607	0.00765	607	0.01936
608	0.007	608	0.0178
609	0.0073	609	0.01688
610	0.0063	610	0.01641
611	0.00535	611	0.01604
612	0.00549	612	0.01308
613	0.00464	613	0.01365
614	0.00535	614	0.01302
615	0.00511	615	0.01254
616	0.00425	616	0.0108
617	0.00422	617	0.01104
618	0.00347	618	0.00974
619	0.00445	619	0.00918
620	0.004	620	0.00894
621	0.00376	621	0.00867
622	0.00363	622	0.00765
623	0.00334	623	0.00706
624	0.00282	624	0.00703
625	0.00301	625	0.00634
626	0.00242	626	0.00669
627	0.00249	627	0.00586
628	0.00223	628	0.00601
629	0.00272	629	0.00506
630	0.00243	630	0.00512
631	0.00251	631	0.00528
632	0.00192	632	0.00454
633	0.00219	633	0.00459
634	0.00213	634	0.00426
635	0.0023	635	0.00406
636	0.00158	636	0.00404
637	0.00182	637	0.00455
638	0.00214	638	0.00393
639	0.00171	639	0.00341
640	0.00135	640	0.00368
641	0.00141	641	0.00327
642	0.00144	642	0.00348
643	0.00156	643	0.0036
644	0.0014	644	0.00273
645	0.00138	645	0.00267
646	0.00121	646	0.00274
647	0.00147	647	0.00231
648	0.00114	648	0.0022
649	0.00166	649	0.00273
650	0.0013	650	0.00251

## Sheet: Fig.2d
SEC QDs					WEC QDs
	5 ps	25ps	50 ps	600 ps		5 ps	25ps	50 ps	600 ps
Wavelength (nm)	ΔA (mOD)	ΔA (mOD)	ΔA (mOD)	ΔA (mOD)	Wavelength (nm)	ΔA (mOD)	ΔA (mOD)	ΔA (mOD)	ΔA (mOD)
434.233	-0.000991542	0.000630002	0.000690652	0.00127	434.233	0.00341	0.0027	0.00119	3.80551e-06
435.395	-0.000731709	0.000776773	0.000682892	0.0015	435.395	0.00238	0.0019	8.46755e-05	-0.000258518
436.557	-0.000433811	0.000132981	0.000621608	0.000711331	436.557	0.00139	0.000625805	-0.000561433	-0.000812187
437.72	-0.000201022	0.000303513	0.000332835	-9.61202e-05	437.72	0.000389794	-0.00033833	-0.00159	-0.00173
438.882	-0.0033	-0.00317	-0.00453	-0.00243	438.882	-7.31223e-05	-0.00104	-0.00177	-0.00181
440.045	-0.00449	-0.00376	-0.00441	-0.00279	440.045	-0.00138	-0.00224	-0.00283	-0.00254
441.208	-0.00473	-0.00444	-0.00518	-0.00293	441.208	-0.0021	-0.00283	-0.00348	-0.00263
442.371	-0.00457	-0.00467	-0.00603	-0.0042	442.371	-0.00306	-0.00381	-0.00412	-0.0029
443.534	-0.00569	-0.00581	-0.00578	-0.00365	443.534	-0.00418	-0.00446	-0.00495	-0.003
444.697	-0.00641	-0.00487	-0.00628	-0.00409	444.697	-0.00514	-0.00501	-0.00489	-0.0035
445.86	-0.00642	-0.00583	-0.00613	-0.00439	445.86	-0.0052	-0.00564	-0.00541	-0.00346
447.024	-0.0066	-0.00603	-0.00601	-0.00491	447.024	-0.00637	-0.00661	-0.00582	-0.00394
448.187	-0.00683	-0.00632	-0.00633	-0.00517	448.187	-0.00675	-0.00641	-0.00588	-0.00405
449.351	-0.00665	-0.00579	-0.00588	-0.00459	449.351	-0.00693	-0.00673	-0.00625	-0.00379
450.515	-0.0065	-0.00608	-0.00618	-0.00487	450.515	-0.00733	-0.0069	-0.00631	-0.00362
451.679	-0.00642	-0.00603	-0.00562	-0.00463	451.679	-0.00744	-0.00661	-0.00588	-0.00342
452.843	-0.00569	-0.00618	-0.00604	-0.00464	452.843	-0.00775	-0.00672	-0.00597	-0.00355
454.007	-0.00613	-0.0057	-0.00594	-0.00445	454.007	-0.00765	-0.0065	-0.00573	-0.00353
455.172	-0.00555	-0.00564	-0.00549	-0.00453	455.172	-0.00756	-0.00642	-0.00571	-0.00355
456.336	-0.00545	-0.00542	-0.00553	-0.00394	456.336	-0.00728	-0.00635	-0.00536	-0.00311
457.501	-0.00478	-0.00515	-0.00511	-0.00404	457.501	-0.0074	-0.00606	-0.00548	-0.00333
458.666	-0.005	-0.00479	-0.00499	-0.00384	458.666	-0.00714	-0.00611	-0.00538	-0.00323
459.831	-0.00423	-0.00433	-0.00463	-0.00351	459.831	-0.00667	-0.0056	-0.00498	-0.00275
460.996	-0.00423	-0.00417	-0.00478	-0.00353	460.996	-0.00633	-0.00496	-0.00435	-0.00262
462.161	-0.00418	-0.00371	-0.0046	-0.00325	462.161	-0.00579	-0.00473	-0.00417	-0.00234
463.327	-0.0039	-0.00388	-0.00435	-0.00351	463.327	-0.00549	-0.0044	-0.00388	-0.00218
464.492	-0.00328	-0.00342	-0.00416	-0.00305	464.492	-0.00504	-0.00415	-0.00356	-0.00205
465.658	-0.00353	-0.00343	-0.00383	-0.00273	465.658	-0.00483	-0.00379	-0.00356	-0.0019
466.824	-0.00321	-0.00346	-0.00373	-0.00284	466.824	-0.00427	-0.00353	-0.00322	-0.00188
467.99	-0.00302	-0.00304	-0.00367	-0.0029	467.99	-0.00394	-0.0033	-0.00299	-0.00165
469.156	-0.0028	-0.00333	-0.00385	-0.00256	469.156	-0.00337	-0.00277	-0.00269	-0.00149
470.322	-0.00275	-0.00311	-0.00343	-0.00222	470.322	-0.0033	-0.00283	-0.00257	-0.00153
471.488	-0.00289	-0.00265	-0.00335	-0.00239	471.488	-0.00306	-0.00254	-0.00228	-0.00135
472.655	-0.00242	-0.00249	-0.00333	-0.00248	472.655	-0.00285	-0.00229	-0.00214	-0.00117
473.821	-0.00288	-0.00299	-0.00366	-0.0026	473.821	-0.00279	-0.00266	-0.00215	-0.00136
474.988	-0.00322	-0.00328	-0.00397	-0.00243	474.988	-0.00241	-0.00194	-0.00191	-0.00128
476.155	-0.00322	-0.00338	-0.00392	-0.00287	476.155	-0.00229	-0.00203	-0.00186	-0.0015
477.322	-0.00345	-0.00355	-0.00408	-0.00324	477.322	-0.00232	-0.00213	-0.00188	-0.00118
478.489	-0.00372	-0.00373	-0.00432	-0.00335	478.489	-0.00217	-0.00148	-0.00184	-0.00105
479.656	-0.00431	-0.0039	-0.00483	-0.00344	479.656	-0.00228	-0.002	-0.00197	-0.00105
480.824	-0.00465	-0.00428	-0.00479	-0.00359	480.824	-0.00204	-0.00202	-0.00187	-0.00106
481.991	-0.00485	-0.00434	-0.00487	-0.00389	481.991	-0.00203	-0.00187	-0.00182	-0.00102
483.159	-0.00513	-0.00494	-0.00481	-0.00388	483.159	-0.00233	-0.00207	-0.00187	-0.00106
484.327	-0.00536	-0.00509	-0.00547	-0.00419	484.327	-0.00246	-0.00212	-0.00197	-0.00105
485.495	-0.00574	-0.00554	-0.00554	-0.0044	485.495	-0.00264	-0.00225	-0.00219	-0.00135
486.663	-0.00611	-0.00561	-0.00585	-0.00472	486.663	-0.0026	-0.00234	-0.00197	-0.00131
487.831	-0.00633	-0.00594	-0.00604	-0.0047	487.831	-0.00322	-0.00299	-0.0027	-0.0017
489	-0.0066	-0.00621	-0.00646	-0.00521	489	-0.00366	-0.00326	-0.00304	-0.00196
490.168	-0.00689	-0.00653	-0.00631	-0.00565	490.168	-0.00344	-0.00325	-0.00317	-0.00163
491.337	-0.0076	-0.0069	-0.00677	-0.00528	491.337	-0.0038	-0.00328	-0.00288	-0.00191
492.505	-0.00799	-0.00747	-0.00711	-0.00602	492.505	-0.00417	-0.00356	-0.00317	-0.00195
493.674	-0.00833	-0.00775	-0.00743	-0.00613	493.674	-0.00444	-0.00361	-0.0033	-0.00213
494.843	-0.00887	-0.00795	-0.00772	-0.00614	494.843	-0.00468	-0.00387	-0.00339	-0.00184
496.013	-0.00903	-0.0082	-0.00786	-0.00656	496.013	-0.00482	-0.00394	-0.00352	-0.00208
497.182	-0.00936	-0.00852	-0.00833	-0.00686	497.182	-0.00538	-0.00438	-0.00377	-0.00238
498.351	-0.00972	-0.00891	-0.00853	-0.00706	498.351	-0.00571	-0.00459	-0.00412	-0.00246
499.521	-0.00999	-0.00915	-0.00855	-0.00736	499.521	-0.00571	-0.00452	-0.00409	-0.00223
500.691	-0.01041	-0.00947	-0.00878	-0.00734	500.691	-0.00625	-0.00498	-0.00417	-0.00261
501.861	-0.01066	-0.00984	-0.00919	-0.00758	501.861	-0.0065	-0.0051	-0.00451	-0.00247
503.031	-0.01067	-0.0098	-0.00905	-0.0076	503.031	-0.00642	-0.00538	-0.00462	-0.00264
504.201	-0.011	-0.01002	-0.00957	-0.00819	504.201	-0.0068	-0.00552	-0.0048	-0.00265
505.371	-0.011	-0.01041	-0.00959	-0.00793	505.371	-0.00697	-0.00557	-0.0047	-0.00222
506.541	-0.01141	-0.01045	-0.00968	-0.00819	506.541	-0.00731	-0.00573	-0.00531	-0.00275
507.712	-0.01152	-0.01069	-0.00967	-0.00832	507.712	-0.00755	-0.00632	-0.00533	-0.00295
508.883	-0.01177	-0.01109	-0.00981	-0.00837	508.883	-0.00766	-0.00642	-0.00504	-0.00316
510.054	-0.01156	-0.01114	-0.00986	-0.00848	510.054	-0.00791	-0.00649	-0.00516	-0.00303
511.225	-0.01159	-0.01108	-0.01013	-0.00829	511.225	-0.00781	-0.0065	-0.00524	-0.00299
512.396	-0.01178	-0.01069	-0.00987	-0.00826	512.396	-0.00806	-0.00638	-0.00508	-0.00301
513.567	-0.01182	-0.01081	-0.00971	-0.00836	513.567	-0.00791	-0.00634	-0.00535	-0.00283
514.738	-0.01145	-0.01013	-0.00945	-0.00814	514.738	-0.0079	-0.00621	-0.00545	-0.00293
515.91	-0.01106	-0.00988	-0.00951	-0.00798	515.91	-0.00813	-0.00623	-0.00537	-0.00302
517.081	-0.01102	-0.00989	-0.00943	-0.00787	517.081	-0.00754	-0.00601	-0.00522	-0.00256
518.253	-0.01066	-0.00985	-0.00907	-0.00749	518.253	-0.00749	-0.00566	-0.00483	-0.00246
519.425	-0.0104	-0.00936	-0.00872	-0.00727	519.425	-0.00719	-0.00546	-0.00473	-0.00297
520.597	-0.00981	-0.00872	-0.00856	-0.00708	520.597	-0.00681	-0.00534	-0.00455	-0.00253
521.769	-0.00929	-0.00879	-0.00816	-0.00674	521.769	-0.00663	-0.00525	-0.0042	-0.00241
522.942	-0.0087	-0.00833	-0.00793	-0.00637	522.942	-0.00641	-0.0048	-0.00396	-0.00232
524.114	-0.00813	-0.00746	-0.00734	-0.00629	524.114	-0.00597	-0.00486	-0.0041	-0.00216
525.287	-0.00792	-0.00718	-0.00695	-0.00592	525.287	-0.00546	-0.00474	-0.00368	-0.00218
526.459	-0.00725	-0.00685	-0.00678	-0.00514	526.459	-0.00535	-0.00421	-0.00331	-0.00212
527.632	-0.00704	-0.0063	-0.00617	-0.00525	527.632	-0.00508	-0.00406	-0.00353	-0.00207
528.805	-0.00605	-0.00582	-0.00566	-0.00467	528.805	-0.0045	-0.00368	-0.00336	-0.002
529.978	-0.00554	-0.00528	-0.00569	-0.00448	529.978	-0.00428	-0.00345	-0.00316	-0.00196
531.152	-0.00504	-0.00492	-0.0051	-0.00391	531.152	-0.00343	-0.00279	-0.00236	-0.00118
532.325	-0.00456	-0.00427	-0.00457	-0.00361	532.325	-0.00315	-0.00257	-0.00217	-0.00131
533.499	-0.00428	-0.00406	-0.00415	-0.00318	533.499	-0.00295	-0.00257	-0.00243	-0.00124
534.672	-0.00386	-0.0035	-0.00386	-0.00304	534.672	-0.003	-0.00291	-0.00216	-0.00127
535.846	-0.00341	-0.00316	-0.00367	-0.00284	535.846	-0.00237	-0.00206	-0.00181	-0.000978578
537.02	-0.00302	-0.00269	-0.00327	-0.00255	537.02	-0.00207	-0.00201	-0.0016	-0.00103
538.194	-0.00246	-0.0023	-0.00305	-0.00207	538.194	-0.00185	-0.00172	-0.00136	-0.000944537
539.368	-0.00186	-0.00213	-0.00239	-0.00184	539.368	-0.00162	-0.00201	-0.00153	-0.00114
540.543	-0.00179	-0.00166	-0.00216	-0.0018	540.543	-0.00126	-0.00139	-0.0012	-0.000600596
541.717	-0.00138	-0.00151	-0.00219	-0.00154	541.717	-0.000732357	-0.00118	-0.000733618	-0.000380238
542.892	-0.000965696	-0.00131	-0.00189	-0.0011	542.892	-0.000826562	-0.000752774	-0.000903375	-0.000555182
544.067	-0.000693215	-0.000939767	-0.00173	-0.00136	544.067	-0.000354837	-0.000951878	-0.00102	-0.000631761
545.242	-0.000156214	-0.000628452	-0.00153	-0.00118	545.242	-0.000275829	-0.000530853	-0.000684274	-0.000547157
546.417	-0.000221117	-0.000401225	-0.00133	-0.000727009	546.417	-0.000520403	-0.00072501	-0.000855022	-0.00073666
547.592	-8.19745e-05	-0.00022947	-0.000262699	-0.000876646	547.592	-0.000282589	-0.000596257	-0.00062952	-0.000322951
548.767	0.000204002	-9.15057e-05	-0.000169983	-0.000625927	548.767	0.000208456	-0.000125175	-0.00019746	-0.000190235
549.942	0.000285128	-0.000237326	-0.000138775	-0.000437	549.942	9.33015e-05	-0.000261977	-0.000388599	-0.00010402
551.118	0.000358385	-2.44184e-05	0.000348982	-0.000379852	551.118	3.71952e-05	-3.28303e-05	-0.000354991	-0.000252938
552.294	0.000694952	0.000274237	0.000293778	-0.000272844	552.294	1.38574e-05	-1.99273e-06	-0.000368607	-0.000296857
553.47	0.000787025	0.000265106	-4.51783e-05	-0.000141746	553.47	0.000166718	-0.00013731	-0.00046358	-0.000430344
554.646	0.000726003	0.000180048	0.000299354	-0.000144827	554.646	0.00022936	0.000179878	-0.000285465	-0.000218469
555.822	0.000927314	0.000398498	0.000216359	-0.000141548	555.822	0.0003544	0.000108744	-2.88893e-05	-0.000205276
556.998	0.00102	0.000326673	0.00027525	-6.87449e-05	556.998	0.000567314	0.000178646	8.40397e-05	-5.54845e-05
558.174	0.000953779	0.00036243	0.000674292	-5.08318e-05	558.174	0.000696888	0.000250053	0.00022669	0.000196723
559.351	0.00113	0.000512028	0.000727276	-0.000219154	559.351	0.000377505	0.000232026	-1.87852e-05	-3.11816e-05
560.528	0.00116	0.000605572	0.000587717	5.48726e-05	560.528	0.000691297	0.000599132	6.4113e-05	2.10715e-05
561.704	0.00125	0.000767019	0.000512897	6.68891e-05	561.704	0.000595922	0.00015235	-0.000202436	-0.000144577
562.881	0.00118	0.000690488	0.000501024	5.19809e-06	562.881	0.000897142	0.000361316	-0.000165311	-0.000195267
564.058	0.00126	0.000707013	0.000497985	0.000123248	564.058	0.00087159	0.00033341	5.93602e-05	-0.000126387
565.236	0.00126	0.000804058	0.000535914	-2.78838e-05	565.236	0.000928858	0.000445235	2.10649e-05	3.76583e-05
566.413	0.00108	0.000926457	0.000566116	0.000100488	566.413	0.000790255	0.000314733	0.000164044	7.54245e-06
567.591	0.00135	0.000920296	0.0006023	0.000104377	567.591	0.000958089	0.000611623	0.00039536	0.000138353
568.768	0.00136	0.000802281	0.000588831	0.000127563	568.768	0.000996629	0.000659016	0.000295992	0.000115287
569.946	0.00127	0.000770168	0.000710078	0.000102977	569.946	0.000906027	0.000480479	0.000428997	5.00935e-05
571.124	0.00139	0.000876566	0.000495429	9.12262e-05	571.124	0.000982167	0.000534446	0.000306542	0.000143734
572.302	0.00144	0.000785976	0.000592349	6.48299e-05	572.302	0.0013	0.000856571	0.00041672	4.92338e-05
573.48	0.00156	0.000864383	0.000449131	0.000169808	573.48	0.00124	0.000800168	0.000360095	0.000177457
574.658	0.00129	0.000813175	0.000612088	9.68454e-05	574.658	0.00108	0.000729219	0.000361704	0.000232708
575.837	0.00151	0.000858852	0.000670366	0.000140796	575.837	0.0012	0.000703288	0.000323976	-6.0325e-05
577.015	0.00121	0.000898622	0.000675451	0.00010769	577.015	0.000945123	0.000426222	-3.3863e-05	-2.27835e-05
578.194	0.00125	0.000775016	0.000647303	0.000289077	578.194	0.00111	0.000946544	0.000308508	0.000325878
579.373	0.00145	0.000866704	0.00055633	9.6571e-05	579.373	0.000944389	0.000576413	0.000384694	8.28116e-05
580.552	0.00149	0.000806319	0.000588342	9.7326e-05	580.552	0.0013	0.000887303	0.000642816	0.000200063
581.731	0.00151	0.000802267	0.000767753	5.5928e-05	581.731	0.00141	0.000724023	0.000509586	8.54918e-05
582.91	0.00144	0.000840601	0.000511984	0.000167841	582.91	0.00114	0.000598667	0.000299072	0.000281778
584.09	0.00155	0.000946401	0.000594557	-3.18201e-05	584.09	0.00149	0.00083359	0.000636675	4.66755e-05
585.269	0.0013	0.000940553	0.000628849	0.000217554	585.269	0.00135	0.000638622	0.000342349	0.000294504
586.449	0.00147	0.00103	0.000713531	8.15207e-05	586.449	0.00105	0.000643701	0.000111847	4.3383e-05
587.629	0.00136	0.00107	0.000674844	-0.000106544	587.629	0.00114	0.000816018	0.000472796	-5.52533e-05
588.809	0.00145	0.000814981	0.000642835	0.000149436	588.809	0.00125	0.000773557	0.000605914	0.000297004
589.989	0.00136	0.000921324	0.000577856	0.000106097	589.989	0.00113	0.000618858	0.000547922	0.000127139
591.169	0.00142	0.000786759	0.000573802	0.000154934	591.169	0.0014	0.000889539	0.000662111	0.000226291
592.349	0.00135	0.000896469	0.000760052	5.0179e-05	592.349	0.0017	0.00104	0.0007131	0.000342752
593.53	0.0015	0.000919332	0.000676228	0.000267392	593.53	0.00133	0.000950472	0.000682315	0.000233529
594.71	0.00134	0.000574342	0.000429319	0.00020716	594.71	0.0015	0.0008124	0.00062114	0.000292381
595.891	0.00154	0.000898962	0.000520136	0.000138561	595.891	0.00115	0.00082107	0.000546685	0.000107067
597.072	0.00135	0.00107	0.000590844	-2.79755e-06	597.072	0.00147	0.000665416	0.000736483	0.000307631
598.253	0.00122	0.000846669	0.000603623	-1.39856e-05	598.253	0.0015	0.000773509	0.000374692	0.000242947
599.434	0.00122	0.000753739	0.000660689	8.52678e-05	599.434	0.00154	0.000889389	0.000805129	0.000213081
600.615	0.00134	0.000803902	0.000635914	0.000205762	600.615	0.00134	0.000757519	0.000677151	0.000130916

## Sheet: Fig.2e
SEC QDs		WEC QDs
Time (ns)	Intensity (counts)	Time (ns)	Intensity (counts)
0	0	0	0
0.48828	0	0.48828	0
0.97656	0	0.97656	0
1.46484	0	1.46484	0
1.95313	0	1.95313	0
2.44141	0	2.44141	0
2.92969	0	2.92969	0
3.41797	0	3.41797	0
3.90625	0	3.90625	0
4.39453	0	4.39453	0
4.88281	0	4.88281	0
5.37109	0	5.37109	0
5.85938	0	5.85938	0
6.34766	0	6.34766	0
6.83594	0	6.83594	0
7.32422	0	7.32422	0
7.8125	0	7.8125	0
8.30078	0	8.30078	0
8.78906	0	8.78906	0
9.27734	0	9.27734	0
9.76563	0	9.76563	0
10.2539	0	10.2539	0
10.7422	0	10.7422	0
11.2305	0	11.2305	0
11.7188	0	11.7188	0
12.207	0	12.207	0
12.6953	0	12.6953	0
13.1836	0	13.1836	0
13.6719	0	13.6719	0
14.1602	0	14.1602	0
14.6484	0	14.6484	0
15.1367	0	15.1367	0
15.625	10	15.625	5
16.1133	27	16.1133	15
16.6016	26	16.6016	15
17.0898	24	17.0898	14
17.5781	10	17.5781	11
18.0664	16	18.0664	6
18.5547	15	18.5547	14
19.043	9	19.043	8
19.5312	8	19.5312	7
20.0195	14	20.0195	6
20.5078	6	20.5078	4
20.9961	6	20.9961	5
21.4844	9	21.4844	8
21.9727	8	21.9727	4
22.4609	8	22.4609	9
22.9492	15	22.9492	10
23.4375	8	23.4375	10
23.9258	8	23.9258	4
24.4141	12	24.4141	3
24.9023	7	24.9023	8
25.3906	11	25.3906	4
25.8789	8	25.8789	8
26.3672	14	26.3672	9
26.8555	16	26.8555	5
27.3438	3	27.3438	7
27.832	6	27.832	9
28.3203	12	28.3203	5
28.8086	5	28.8086	12
29.2969	6	29.2969	12
29.7852	7	29.7852	9
30.2734	10	30.2734	7
30.7617	7	30.7617	4
31.25	19	31.25	6
31.7383	47	31.7383	58
32.2266	434	32.2266	602
32.7148	1760	32.7148	1870
33.2031	2790	33.2031	2670
33.6914	2930	33.6914	3000
34.1797	3000	34.1797	2880
34.668	2870	34.668	2910
35.1562	2820	35.1562	2850
35.6445	2800	35.6445	2770
36.1328	2770	36.1328	2780
36.6211	2620	36.6211	2690
37.1094	2720	37.1094	2590
37.5977	2740	37.5977	2620
38.0859	2670	38.0859	2620
38.5742	2680	38.5742	2470
39.0625	2590	39.0625	2540
39.5508	2670	39.5508	2370
40.0391	2570	40.0391	2390
40.5273	2530	40.5273	2390
41.0156	2410	41.0156	2390
41.5039	2500	41.5039	2350
41.9922	2460	41.9922	2250
42.4805	2430	42.4805	2180
42.9688	2450	42.9688	2140
43.457	2400	43.457	2140
43.9453	2420	43.9453	2150
44.4336	2290	44.4336	2090
44.9219	2190	44.9219	1910
45.4102	2260	45.4102	1970
45.8984	2240	45.8984	2010
46.3867	2290	46.3867	1910
46.875	2190	46.875	1910
47.3633	2150	47.3633	1850
47.8516	2110	47.8516	1900
48.3398	2160	48.3398	1910
48.8281	2030	48.8281	1760
49.3164	2050	49.3164	1830
49.8047	2080	49.8047	1820
50.293	2100	50.293	1770
50.7812	2010	50.7812	1740
51.2695	2050	51.2695	1730
51.7578	2060	51.7578	1770
52.2461	1970	52.2461	1730
52.7344	2050	52.7344	1660
53.2227	2040	53.2227	1620
53.7109	1910	53.7109	1610
54.1992	1990	54.1992	1620
54.6875	1950	54.6875	1590
55.1758	1810	55.1758	1540
55.6641	1910	55.6641	1560
56.1523	1780	56.1523	1530
56.6406	1860	56.6406	1470
57.1289	1900	57.1289	1490
57.6172	1840	57.6172	1450
58.1055	1850	58.1055	1490
58.5938	1810	58.5938	1420
59.082	1820	59.082	1480
59.5703	1720	59.5703	1390
60.0586	1800	60.0586	1400
60.5469	1800	60.5469	1380
61.0352	1760	61.0352	1410
61.5234	1740	61.5234	1260
62.0117	1750	62.0117	1310
62.5	1740	62.5	1270
62.9883	1750	62.9883	1230
63.4766	1640	63.4766	1260
63.9648	1660	63.9648	1210
64.4531	1730	64.4531	1240
64.9414	1670	64.9414	1250
65.4297	1640	65.4297	1240
65.918	1600	65.918	1220
66.4062	1590	66.4062	1230
66.8945	1590	66.8945	1190
67.3828	1550	67.3828	1160
67.8711	1580	67.8711	1100
68.3594	1500	68.3594	1110
68.8477	1510	68.8477	1080
69.3359	1510	69.3359	1110
69.8242	1470	69.8242	1040
70.3125	1520	70.3125	1070
70.8008	1470	70.8008	1020
71.2891	1490	71.2891	1080
71.7773	1450	71.7773	988
72.2656	1490	72.2656	1040
72.7539	1370	72.7539	1040
73.2422	1410	73.2422	1030
73.7305	1360	73.7305	976
74.2188	1410	74.2188	990
74.707	1440	74.707	987
75.1953	1420	75.1953	996
75.6836	1380	75.6836	961
76.1719	1410	76.1719	922
76.6602	1310	76.6602	948
77.1484	1280	77.1484	892
77.6367	1330	77.6367	912
78.125	1330	78.125	886
78.6133	1280	78.6133	863
79.1016	1330	79.1016	851
79.5898	1320	79.5898	821
80.0781	1290	80.0781	864
80.5664	1320	80.5664	845
81.0547	1290	81.0547	851
81.543	1290	81.543	819
82.0312	1210	82.0312	788
82.5195	1220	82.5195	826
83.0078	1200	83.0078	801
83.4961	1220	83.4961	766
83.9844	1260	83.9844	789
84.4727	1280	84.4727	756
84.9609	1190	84.9609	750
85.4492	1220	85.4492	711
85.9375	1200	85.9375	690
86.4258	1220	86.4258	764
86.9141	1180	86.9141	702
87.4023	1160	87.4023	697
87.8906	1120	87.8906	713
88.3789	1120	88.3789	710
88.8672	1140	88.8672	637
89.3555	1160	89.3555	627
89.8438	1080	89.8438	691
90.332	1110	90.332	703
90.8203	1100	90.8203	660
91.3086	1070	91.3086	671
91.7969	1070	91.7969	635
92.2852	1110	92.2852	652
92.7734	1120	92.7734	659
93.2617	1070	93.2617	652
93.75	1080	93.75	572
94.2383	1000	94.2383	597
94.7266	1040	94.7266	625
95.2148	1060	95.2148	588
95.7031	1020	95.7031	616
96.1914	1040	96.1914	585
96.6797	999	96.6797	564
97.168	1020	97.168	533
97.6562	1020	97.6562	565
98.1445	967	98.1445	529
98.6328	929	98.6328	537
99.1211	1040	99.1211	554
99.6094	991	99.6094	547
100.098	947	100.098	526
100.586	893	100.586	550
101.074	907	101.074	492
101.562	977	101.562	541
102.051	938	102.051	537
102.539	940	102.539	485
103.027	886	103.027	546
103.516	950	103.516	478
104.004	890	104.004	473
104.492	874	104.492	505
104.98	886	104.98	481
105.469	901	105.469	447
105.957	917	105.957	494
106.445	869	106.445	473
106.934	872	106.934	456
107.422	922	107.422	447
107.91	816	107.91	402
108.398	865	108.398	454
108.887	834	108.887	437
109.375	799	109.375	401
109.863	834	109.863	453
110.352	824	110.352	452
110.84	801	110.84	419
111.328	797	111.328	403
111.816	802	111.816	421
112.305	759	112.305	420
112.793	814	112.793	401
113.281	759	113.281	398
113.77	787	113.77	392
114.258	819	114.258	408
114.746	719	114.746	388
115.234	827	115.234	393
115.723	807	115.723	371
116.211	759	116.211	392
116.699	789	116.699	386
117.188	755	117.188	368
117.676	744	117.676	367
118.164	757	118.164	406
118.652	731	118.652	367
119.141	724	119.141	407
119.629	754	119.629	331
120.117	744	120.117	362
120.605	695	120.605	361
121.094	744	121.094	361
121.582	704	121.582	343
122.07	706	122.07	334
122.559	725	122.559	341
123.047	715	123.047	346
123.535	726	123.535	299
124.023	668	124.023	365
124.512	685	124.512	352
125	686	125	301
125.488	585	125.488	298
125.977	684	125.977	381
126.465	670	126.465	283
126.953	689	126.953	340
127.441	668	127.441	282
127.93	611	127.93	304
128.418	632	128.418	322
128.906	644	128.906	303
129.395	622	129.395	298
129.883	646	129.883	306
130.371	638	130.371	303
130.859	625	130.859	320
131.348	636	131.348	316
131.836	622	131.836	311
132.324	624	132.324	257
132.812	609	132.812	265
133.301	633	133.301	294
133.789	617	133.789	289
134.277	583	134.277	250
134.766	622	134.766	247
135.254	607	135.254	277
135.742	585	135.742	287
136.23	558	136.23	258
136.719	589	136.719	271
137.207	601	137.207	229
137.695	607	137.695	224
138.184	564	138.184	284
138.672	534	138.672	256
139.16	550	139.16	255
139.648	573	139.648	264
140.137	524	140.137	243
140.625	547	140.625	236
141.113	563	141.113	232
141.602	550	141.602	223
142.09	511	142.09	199
142.578	575	142.578	205
143.066	506	143.066	223
143.555	525	143.555	242
144.043	541	144.043	236
144.531	513	144.531	215
145.02	527	145.02	239
145.508	517	145.508	200
145.996	501	145.996	187
146.484	503	146.484	213
146.973	551	146.973	220
147.461	514	147.461	212
147.949	511	147.949	216
148.438	509	148.438	201
148.926	473	148.926	198
149.414	472	149.414	195
149.902	479	149.902	185
150.391	486	150.391	220
150.879	516	150.879	209
151.367	492	151.367	215
151.855	455	151.855	193
152.344	465	152.344	195
152.832	430	152.832	230
153.32	467	153.32	189
153.809	436	153.809	192
154.297	480	154.297	188
154.785	449	154.785	177
155.273	415	155.273	218
155.762	441	155.762	176
156.25	454	156.25	188
156.738	458	156.738	183
157.227	459	157.227	166
157.715	437	157.715	175
158.203	447	158.203	167
158.691	412	158.691	160
159.18	431	159.18	189
159.668	444	159.668	183
160.156	400	160.156	170
160.645	451	160.645	177
161.133	429	161.133	163
161.621	430	161.621	176
162.109	463	162.109	175
162.598	407	162.598	193
163.086	390	163.086	170
163.574	367	163.574	177
164.062	394	164.062	185
164.551	412	164.551	163
165.039	367	165.039	175
165.527	385	165.527	159
166.016	385	166.016	165
166.504	421	166.504	140
166.992	391	166.992	156
167.48	377	167.48	155
167.969	382	167.969	146
168.457	370	168.457	165
168.945	374	168.945	138
169.434	376	169.434	155
169.922	404	169.922	164
170.41	387	170.41	153
170.898	382	170.898	153
171.387	347	171.387	146
171.875	389	171.875	139
172.363	386	172.363	139
172.852	316	172.852	126
173.34	356	173.34	137
173.828	346	173.828	151
174.316	320	174.316	145
174.805	340	174.805	128
175.293	355	175.293	128
175.781	361	175.781	147
176.27	346	176.27	133
176.758	317	176.758	126
177.246	324	177.246	120
177.734	334	177.734	132
178.223	338	178.223	132
178.711	331	178.711	119
179.199	350	179.199	125
179.688	321	179.688	113
180.176	331	180.176	124
180.664	308	180.664	141
181.152	325	181.152	112
181.641	316	181.641	112
182.129	336	182.129	113
182.617	306	182.617	96
183.105	303	183.105	114
183.594	309	183.594	119
184.082	306	184.082	136
184.57	298	184.57	142
185.059	303	185.059	119
185.547	290	185.547	132
186.035	333	186.035	101
186.523	290	186.523	116
187.012	301	187.012	115
187.5	304	187.5	102
187.988	298	187.988	107
188.477	301	188.477	112
188.965	297	188.965	121
189.453	301	189.453	115
189.941	319	189.941	94
190.43	280	190.43	101
190.918	287	190.918	108
191.406	301	191.406	96
191.895	316	191.895	100
192.383	271	192.383	115
192.871	305	192.871	107
193.359	279	193.359	81
193.848	276	193.848	121
194.336	261	194.336	100
194.824	287	194.824	97
195.312	275	195.312	99
195.801	284	195.801	102
196.289	262	196.289	89
196.777	250	196.777	111
197.266	260	197.266	92
197.754	306	197.754	88
198.242	254	198.242	80
198.73	259	198.73	106
199.219	239	199.219	75
199.707	272	199.707	93
200.195	273	200.195	85
200.684	262	200.684	105
201.172	239	201.172	85
201.66	264	201.66	78
202.148	283	202.148	107
202.637	239	202.637	89
203.125	231	203.125	90
203.613	269	203.613	87
204.102	250	204.102	88
204.59	261	204.59	83
205.078	245	205.078	98
205.566	258	205.566	63
206.055	279	206.055	71
206.543	230	206.543	89
207.031	232	207.031	97
207.52	231	207.52	86
208.008	227	208.008	68
208.496	219	208.496	81
208.984	220	208.984	88
209.473	220	209.473	78
209.961	232	209.961	99
210.449	229	210.449	80
210.938	240	210.938	88
211.426	219	211.426	88
211.914	231	211.914	68
212.402	224	212.402	54
212.891	214	212.891	82
213.379	216	213.379	66
213.867	215	213.867	82
214.355	219	214.355	64
214.844	211	214.844	77
215.332	237	215.332	73
215.82	204	215.82	68
216.309	219	216.309	87
216.797	232	216.797	71
217.285	230	217.285	90
217.773	241	217.773	83
218.262	208	218.262	85
218.75	218	218.75	68
219.238	210	219.238	79
219.727	190	219.727	87
220.215	185	220.215	64
220.703	208	220.703	81
221.191	167	221.191	77
221.68	196	221.68	66
222.168	207	222.168	68
222.656	212	222.656	68
223.145	203	223.145	63
223.633	209	223.633	85
224.121	200	224.121	63
224.609	202	224.609	64
225.098	217	225.098	55
225.586	184	225.586	79
226.074	200	226.074	71
226.562	161	226.562	60
227.051	212	227.051	68
227.539	193	227.539	78
228.027	177	228.027	53
228.516	197	228.516	62
229.004	196	229.004	57
229.492	182	229.492	59
229.98	211	229.98	86
230.469	159	230.469	54
230.957	183	230.957	79
231.445	175	231.445	55
231.934	198	231.934	59
232.422	191	232.422	63
232.91	158	232.91	58
233.398	181	233.398	71
233.887	158	233.887	53
234.375	162	234.375	63
234.863	173	234.863	62
235.352	183	235.352	69
235.84	195	235.84	67
236.328	162	236.328	58
236.816	158	236.816	59
237.305	180	237.305	73
237.793	170	237.793	70
238.281	147	238.281	69
238.77	156	238.77	65
239.258	177	239.258	54
239.746	165	239.746	55
240.234	143	240.234	55
240.723	165	240.723	64
241.211	176	241.211	67
241.699	173	241.699	58
242.188	163	242.188	48
242.676	143	242.676	55
243.164	145	243.164	63
243.652	160	243.652	64
244.141	166	244.141	51
244.629	159	244.629	45
245.117	161	245.117	53
245.605	174	245.605	58
246.094	158	246.094	48
246.582	163	246.582	58
247.07	166	247.07	52
247.559	154	247.559	52
248.047	154	248.047	60
248.535	143	248.535	50
249.023	124	249.023	31
249.512	151	249.512	54
250	149	250	44
250.488	127	250.488	61
250.977	165	250.977	48
251.465	125	251.465	38
251.953	156	251.953	45
252.441	143	252.441	55
252.93	145	252.93	63
253.418	137	253.418	53
253.906	149	253.906	51
254.395	140	254.395	55
254.883	131	254.883	48
255.371	131	255.371	52
255.859	138	255.859	44
256.348	150	256.348	39
256.836	141	256.836	49
257.324	136	257.324	50
257.812	143	257.812	43
258.301	133	258.301	52
258.789	138	258.789	47
259.277	164	259.277	38
259.766	119	259.766	41
260.254	143	260.254	40
260.742	125	260.742	55
261.23	113	261.23	42
261.719	110	261.719	47
262.207	110	262.207	47
262.695	130	262.695	47
263.184	115	263.184	38
263.672	134	263.672	39
264.16	117	264.16	46
264.648	126	264.648	37
265.137	117	265.137	50
265.625	122	265.625	56
266.113	123	266.113	48
266.602	144	266.602	52
267.09	113	267.09	43
267.578	100	267.578	41
268.066	119	268.066	35
268.555	115	268.555	45
269.043	122	269.043	31
269.531	99	269.531	41
270.02	125	270.02	36
270.508	127	270.508	37
270.996	112	270.996	34
271.484	102	271.484	42
271.973	120	271.973	41
272.461	115	272.461	48
272.949	108	272.949	44
273.438	112	273.438	30
273.926	135	273.926	45
274.414	124	274.414	38
274.902	132	274.902	46
275.391	116	275.391	31
275.879	127	275.879	33
276.367	102	276.367	38
276.855	124	276.855	40
277.344	130	277.344	34
277.832	101	277.832	24
278.32	110	278.32	36
278.809	108	278.809	38
279.297	88	279.297	38
279.785	107	279.785	37
280.273	115	280.273	51
280.762	100	280.762	30
281.25	100	281.25	33
281.738	107	281.738	45
282.227	122	282.227	46
282.715	111	282.715	28
283.203	106	283.203	32
283.691	105	283.691	38
284.18	94	284.18	29
284.668	103	284.668	33
285.156	120	285.156	44
285.645	131	285.645	39
286.133	73	286.133	36
286.621	112	286.621	31
287.109	124	287.109	31
287.598	99	287.598	34
288.086	95	288.086	35
288.574	96	288.574	50
289.062	111	289.062	26
289.551	98	289.551	30
290.039	123	290.039	51
290.527	99	290.527	31
291.016	103	291.016	32
291.504	90	291.504	29
291.992	92	291.992	47
292.48	80	292.48	41
292.969	100	292.969	40
293.457	93	293.457	36
293.945	82	293.945	42
294.434	103	294.434	37
294.922	106	294.922	32
295.41	97	295.41	33
295.898	97	295.898	35
296.387	96	296.387	38
296.875	103	296.875	39
297.363	73	297.363	32
297.852	106	297.852	24
298.34	90	298.34	35
298.828	93	298.828	30
299.316	83	299.316	43
299.805	105	299.805	29
300.293	92	300.293	32
300.781	76	300.781	31
301.27	79	301.27	27
301.758	92	301.758	35
302.246	96	302.246	34
302.734	88	302.734	26
303.223	85	303.223	33
303.711	88	303.711	36
304.199	85	304.199	25
304.688	90	304.688	27
305.176	78	305.176	36
305.664	94	305.664	30
306.152	77	306.152	23
306.641	77	306.641	37
307.129	89	307.129	40
307.617	89	307.617	23
308.105	87	308.105	35
308.594	93	308.594	26
309.082	96	309.082	26
309.57	93	309.57	26
310.059	86	310.059	22
310.547	90	310.547	30
311.035	78	311.035	36
311.523	66	311.523	44
312.012	80	312.012	36
312.5	65	312.5	26
312.988	80	312.988	30
313.477	82	313.477	20
313.965	96	313.965	18
314.453	75	314.453	22
314.941	89	314.941	25
315.43	78	315.43	32
315.918	85	315.918	25
316.406	81	316.406	31
316.895	80	316.895	40
317.383	74	317.383	24
317.871	86	317.871	27
318.359	82	318.359	25
318.848	61	318.848	21
319.336	75	319.336	27
319.824	73	319.824	29
320.312	77	320.312	25
320.801	67	320.801	19
321.289	59	321.289	24
321.777	83	321.777	18
322.266	74	322.266	26
322.754	78	322.754	32
323.242	82	323.242	32
323.73	75	323.73	30
324.219	78	324.219	35
324.707	65	324.707	24
325.195	91	325.195	32
325.684	66	325.684	24
326.172	83	326.172	32
326.66	68	326.66	23
327.148	57	327.148	38
327.637	68	327.637	28
328.125	87	328.125	25
328.613	83	328.613	30
329.102	74	329.102	27
329.59	53	329.59	26
330.078	72	330.078	23
330.566	61	330.566	30
331.055	79	331.055	17
331.543	71	331.543	28
332.031	65	332.031	25
332.52	60	332.52	19
333.008	60	333.008	20
333.496	65	333.496	25
333.984	54	333.984	28
334.473	79	334.473	34
334.961	70	334.961	33
335.449	79	335.449	23
335.938	55	335.938	22
336.426	61	336.426	32
336.914	56	336.914	25
337.402	62	337.402	30
337.891	66	337.891	28
338.379	60	338.379	28
338.867	71	338.867	29
339.355	69	339.355	30
339.844	71	339.844	16
340.332	48	340.332	23
340.82	62	340.82	13
341.309	57	341.309	16
341.797	58	341.797	28
342.285	63	342.285	29
342.773	83	342.773	27
343.262	50	343.262	19
343.75	62	343.75	30
344.238	61	344.238	22
344.727	54	344.727	18
345.215	52	345.215	24
345.703	61	345.703	23
346.191	60	346.191	22
346.68	57	346.68	30
347.168	68	347.168	28
347.656	68	347.656	26
348.145	71	348.145	19
348.633	72	348.633	27
349.121	65	349.121	24
349.609	47	349.609	16
350.098	61	350.098	20
350.586	50	350.586	25
351.074	58	351.074	24
351.562	54	351.562	22
352.051	67	352.051	24
352.539	69	352.539	20
353.027	45	353.027	24
353.516	50	353.516	23
354.004	49	354.004	20
354.492	51	354.492	22
354.98	47	354.98	20
355.469	59	355.469	23
355.957	59	355.957	26
356.445	65	356.445	22
356.934	50	356.934	25
357.422	48	357.422	23
357.91	54	357.91	16
358.398	61	358.398	28
358.887	64	358.887	21
359.375	60	359.375	29
359.863	63	359.863	25
360.352	40	360.352	25
360.84	48	360.84	25
361.328	53	361.328	19
361.816	53	361.816	20
362.305	61	362.305	23
362.793	49	362.793	19
363.281	52	363.281	23
363.77	38	363.77	18
364.258	52	364.258	19
364.746	49	364.746	18
365.234	46	365.234	17
365.723	49	365.723	27
366.211	45	366.211	15
366.699	49	366.699	23
367.188	48	367.188	20
367.676	46	367.676	19
368.164	50	368.164	20
368.652	58	368.652	26
369.141	41	369.141	16
369.629	47	369.629	29
370.117	44	370.117	13
370.605	66	370.605	23
371.094	47	371.094	25
371.582	50	371.582	17
372.07	48	372.07	21
372.559	56	372.559	23
373.047	51	373.047	20
373.535	49	373.535	21
374.023	51	374.023	23
374.512	62	374.512	21
375	41	375	28
375.488	48	375.488	31
375.977	48	375.977	24
376.465	29	376.465	18
376.953	47	376.953	20
377.441	49	377.441	15
377.93	48	377.93	15
378.418	47	378.418	23
378.906	46	378.906	25
379.395	36	379.395	19
379.883	37	379.883	12
380.371	44	380.371	18
380.859	52	380.859	21
381.348	49	381.348	18
381.836	45	381.836	16
382.324	49	382.324	12
382.812	42	382.812	18
383.301	43	383.301	20
383.789	56	383.789	16
384.277	47	384.277	25
384.766	40	384.766	29
385.254	40	385.254	18
385.742	60	385.742	19
386.23	41	386.23	27
386.719	45	386.719	22
387.207	59	387.207	18
387.695	44	387.695	17
388.184	44	388.184	20
388.672	46	388.672	23
389.16	43	389.16	29
389.648	42	389.648	19
390.137	51	390.137	25
390.625	50	390.625	25
391.113	43	391.113	19
391.602	41	391.602	20
392.09	37	392.09	18
392.578	28	392.578	25
393.066	49	393.066	15
393.555	39	393.555	13
394.043	38	394.043	17
394.531	46	394.531	13
395.02	47	395.02	17
395.508	46	395.508	25
395.996	50	395.996	15
396.484	35	396.484	19
396.973	33	396.973	17
397.461	30	397.461	17
397.949	46	397.949	19
398.438	50	398.438	16
398.926	43	398.926	11
399.414	40	399.414	14
399.902	38	399.902	15
400.391	36	400.391	11
400.879	38	400.879	17
401.367	48	401.367	23
401.855	40	401.855	14
402.344	40	402.344	16
402.832	50	402.832	10
403.32	31	403.32	23
403.809	38	403.809	15
404.297	52	404.297	24
404.785	42	404.785	17
405.273	47	405.273	14
405.762	37	405.762	13
406.25	29	406.25	14
406.738	46	406.738	17
407.227	40	407.227	21
407.715	35	407.715	19
408.203	47	408.203	17
408.691	34	408.691	14
409.18	32	409.18	14
409.668	35	409.668	18
410.156	49	410.156	11
410.645	32	410.645	14
411.133	48	411.133	17
411.621	26	411.621	19
412.109	32	412.109	16
412.598	40	412.598	22
413.086	37	413.086	12
413.574	31	413.574	15
414.062	40	414.062	19
414.551	44	414.551	19
415.039	49	415.039	22
415.527	33	415.527	11
416.016	28	416.016	15
416.504	37	416.504	9
416.992	39	416.992	12
417.48	46	417.48	15
417.969	35	417.969	22
418.457	41	418.457	14
418.945	46	418.945	14
419.434	33	419.434	14
419.922	36	419.922	15
420.41	31	420.41	16
420.898	35	420.898	13
421.387	40	421.387	16
421.875	47	421.875	15
422.363	27	422.363	15
422.852	29	422.852	17
423.34	32	423.34	15
423.828	36	423.828	17
424.316	31	424.316	15
424.805	42	424.805	10
425.293	32	425.293	12
425.781	30	425.781	12
426.27	43	426.27	12
426.758	40	426.758	10
427.246	23	427.246	13
427.734	34	427.734	16
428.223	28	428.223	15
428.711	42	428.711	17
429.199	34	429.199	12
429.688	38	429.688	14
430.176	27	430.176	19
430.664	42	430.664	8
431.152	38	431.152	14
431.641	34	431.641	14
432.129	30	432.129	18
432.617	32	432.617	14
433.105	34	433.105	10
433.594	29	433.594	24
434.082	40	434.082	18
434.57	27	434.57	14
435.059	48	435.059	10
435.547	37	435.547	12
436.035	28	436.035	13
436.523	44	436.523	11
437.012	37	437.012	8
437.5	44	437.5	17
437.988	30	437.988	17
438.477	32	438.477	16
438.965	37	438.965	23
439.453	26	439.453	16
439.941	43	439.941	9
440.43	31	440.43	12
440.918	24	440.918	10
441.406	30	441.406	12
441.895	54	441.895	18
442.383	29	442.383	20
442.871	31	442.871	14
443.359	29	443.359	12
443.848	29	443.848	12
444.336	36	444.336	14
444.824	30	444.824	14
445.312	27	445.312	15
445.801	34	445.801	14
446.289	32	446.289	8
446.777	30	446.777	17
447.266	29	447.266	10
447.754	32	447.754	8
448.242	21	448.242	10
448.73	34	448.73	16
449.219	31	449.219	15
449.707	35	449.707	16
450.195	39	450.195	14
450.684	23	450.684	6
451.172	35	451.172	18
451.66	29	451.66	15
452.148	34	452.148	9
452.637	35	452.637	17
453.125	44	453.125	16
453.613	30	453.613	17
454.102	31	454.102	12
454.59	38	454.59	18
455.078	27	455.078	11
455.566	30	455.566	12
456.055	25	456.055	14
456.543	29	456.543	9
457.031	40	457.031	12
457.52	20	457.52	3
458.008	33	458.008	13
458.496	28	458.496	9
458.984	28	458.984	8
459.473	47	459.473	6
459.961	35	459.961	15
460.449	22	460.449	9
460.938	29	460.938	8
461.426	25	461.426	16
461.914	23	461.914	13
462.402	29	462.402	12
462.891	35	462.891	13
463.379	25	463.379	13
463.867	31	463.867	9
464.355	23	464.355	12
464.844	27	464.844	13
465.332	39	465.332	10
465.82	25	465.82	14
466.309	35	466.309	16
466.797	25	466.797	18
467.285	24	467.285	10
467.773	28	467.773	12
468.262	28	468.262	16
468.75	30	468.75	12
469.238	25	469.238	8
469.727	31	469.727	16
470.215	29	470.215	12
470.703	22	470.703	16
471.191	20	471.191	10
471.68	28	471.68	16
472.168	26	472.168	17
472.656	33	472.656	12
473.145	30	473.145	18
473.633	27	473.633	10
474.121	30	474.121	11
474.609	21	474.609	13
475.098	22	475.098	13
475.586	32	475.586	10
476.074	34	476.074	12
476.562	15	476.562	16
477.051	15	477.051	12
477.539	30	477.539	10
478.027	23	478.027	9
478.516	29	478.516	10
479.004	18	479.004	14
479.492	20	479.492	13
479.98	26	479.98	14
480.469	25	480.469	11
480.957	17	480.957	13
481.445	19	481.445	11
481.934	21	481.934	17
482.422	24	482.422	11
482.91	29	482.91	9
483.398	19	483.398	10
483.887	36	483.887	8
484.375	30	484.375	10
484.863	33	484.863	13
485.352	24	485.352	11
485.84	38	485.84	14
486.328	35	486.328	18
486.816	20	486.816	11
487.305	26	487.305	14
487.793	32	487.793	14
488.281	27	488.281	9
488.77	29	488.77	10
489.258	27	489.258	21
489.746	24	489.746	2
490.234	29	490.234	16
490.723	26	490.723	16
491.211	34	491.211	14
491.699	22	491.699	13
492.188	25	492.188	18
492.676	23	492.676	9
493.164	28	493.164	11
493.652	27	493.652	12
494.141	30	494.141	13
494.629	31	494.629	7
495.117	31	495.117	13
495.605	28	495.605	10
496.094	19	496.094	9
496.582	33	496.582	12
497.07	26	497.07	14
497.559	27	497.559	13
498.047	16	498.047	13
498.535	30	498.535	11
499.023	29	499.023	12
499.512	24	499.512	7
500	24	500	9
500.488	26	500.488	10
500.977	28	500.977	14
501.465	19	501.465	12
501.953	20	501.953	9
502.441	21	502.441	11
502.93	10	502.93	10
503.418	23	503.418	9
503.906	21	503.906	9
504.395	27	504.395	9
504.883	32	504.883	13
505.371	25	505.371	9
505.859	25	505.859	12
506.348	21	506.348	11
506.836	24	506.836	14
507.324	19	507.324	4
507.812	16	507.812	15
508.301	21	508.301	15
508.789	23	508.789	11
509.277	23	509.277	5
509.766	22	509.766	8
510.254	25	510.254	11
510.742	14	510.742	8
511.23	21	511.23	14
511.719	22	511.719	11
512.207	23	512.207	8
512.695	17	512.695	15
513.184	21	513.184	5
513.672	30	513.672	4
514.16	18	514.16	10
514.648	23	514.648	9
515.137	17	515.137	5
515.625	26	515.625	9
516.113	20	516.113	9
516.602	20	516.602	10
517.09	22	517.09	9
517.578	24	517.578	9
518.066	23	518.066	11
518.555	20	518.555	12
519.043	31	519.043	11
519.531	28	519.531	14
520.02	18	520.02	12
520.508	30	520.508	11
520.996	29	520.996	14
521.484	21	521.484	7
521.973	20	521.973	12
522.461	24	522.461	12
522.949	25	522.949	6
523.438	20	523.438	7
523.926	15	523.926	10
524.414	22	524.414	8
524.902	18	524.902	5
525.391	14	525.391	12
525.879	18	525.879	5
526.367	13	526.367	18
526.855	29	526.855	7
527.344	15	527.344	6
527.832	33	527.832	16
528.32	22	528.32	19
528.809	25	528.809	15
529.297	18	529.297	9
529.785	25	529.785	8
530.273	25	530.273	12
530.762	28	530.762	10
531.25	13	531.25	9
531.738	21	531.738	16
532.227	13	532.227	6
532.715	32	532.715	12
533.203	15	533.203	14
533.691	16	533.691	9
534.18	21	534.18	11
534.668	18	534.668	14
535.156	22	535.156	14
535.645	16	535.645	14
536.133	18	536.133	10
536.621	26	536.621	12
537.109	23	537.109	5
537.598	23	537.598	16
538.086	16	538.086	18
538.574	15	538.574	5
539.062	23	539.062	16
539.551	21	539.551	9
540.039	19	540.039	5
540.527	24	540.527	6
541.016	20	541.016	13
541.504	17	541.504	8
541.992	23	541.992	10
542.48	20	542.48	14
542.969	21	542.969	10
543.457	21	543.457	5
543.945	14	543.945	10
544.434	22	544.434	13
544.922	21	544.922	3
545.41	13	545.41	11
545.898	24	545.898	10
546.387	21	546.387	12
546.875	15	546.875	10
547.363	24	547.363	8
547.852	10	547.852	9
548.34	20	548.34	8
548.828	22	548.828	11
549.316	22	549.316	9
549.805	12	549.805	12
550.293	15	550.293	11
550.781	19	550.781	8
551.27	19	551.27	8
551.758	18	551.758	3
552.246	22	552.246	11
552.734	17	552.734	10
553.223	27	553.223	8
553.711	13	553.711	8
554.199	24	554.199	9
554.688	19	554.688	6
555.176	25	555.176	6
555.664	17	555.664	8
556.152	27	556.152	12
556.641	24	556.641	11
557.129	22	557.129	12
557.617	28	557.617	9
558.105	16	558.105	8
558.594	17	558.594	5
559.082	19	559.082	8
559.57	23	559.57	9
560.059	18	560.059	7
560.547	11	560.547	7
561.035	17	561.035	14
561.523	23	561.523	13
562.012	11	562.012	10
562.5	16	562.5	10
562.988	23	562.988	9
563.477	17	563.477	5
563.965	26	563.965	16
564.453	18	564.453	6
564.941	19	564.941	13
565.43	18	565.43	15
565.918	13	565.918	8
566.406	23	566.406	10
566.895	18	566.895	14
567.383	19	567.383	6
567.871	17	567.871	7
568.359	21	568.359	7
568.848	14	568.848	5
569.336	26	569.336	7
569.824	16	569.824	7
570.312	13	570.312	13
570.801	20	570.801	7
571.289	19	571.289	12
571.777	15	571.777	2
572.266	17	572.266	11
572.754	19	572.754	14
573.242	14	573.242	10
573.73	11	573.73	9
574.219	19	574.219	5
574.707	7	574.707	13
575.195	14	575.195	9
575.684	18	575.684	3
576.172	12	576.172	5
576.66	23	576.66	8
577.148	11	577.148	15
577.637	14	577.637	4
578.125	20	578.125	12
578.613	17	578.613	8
579.102	16	579.102	10
579.59	19	579.59	3
580.078	14	580.078	9
580.566	15	580.566	8
581.055	15	581.055	17
581.543	18	581.543	10
582.031	23	582.031	14
582.52	17	582.52	11
583.008	20	583.008	7
583.496	21	583.496	12
583.984	22	583.984	6
584.473	13	584.473	7
584.961	22	584.961	11
585.449	24	585.449	9
585.938	18	585.938	7
586.426	16	586.426	9
586.914	18	586.914	5
587.402	16	587.402	5
587.891	14	587.891	12
588.379	23	588.379	10
588.867	12	588.867	9
589.355	16	589.355	10
589.844	19	589.844	7
590.332	12	590.332	10
590.82	14	590.82	7
591.309	14	591.309	10
591.797	23	591.797	12
592.285	17	592.285	7
592.773	20	592.773	5
593.262	26	593.262	4
593.75	17	593.75	8
594.238	16	594.238	6
594.727	17	594.727	8
595.215	13	595.215	7
595.703	19	595.703	9
596.191	18	596.191	8
596.68	14	596.68	6
597.168	13	597.168	7
597.656	13	597.656	5
598.145	14	598.145	8
598.633	20	598.633	6
599.121	8	599.121	12
599.609	22	599.609	6
600.098	18	600.098	4
600.586	17	600.586	11
601.074	12	601.074	8
601.562	9	601.562	13
602.051	18	602.051	11
602.539	17	602.539	10
603.027	16	603.027	9
603.516	21	603.516	6
604.004	18	604.004	5
604.492	21	604.492	7
604.98	15	604.98	8
605.469	15	605.469	16
605.957	8	605.957	6
606.445	22	606.445	8
606.934	16	606.934	10
607.422	18	607.422	10
607.91	14	607.91	9
608.398	20	608.398	6
608.887	14	608.887	11
609.375	17	609.375	7
609.863	19	609.863	6
610.352	13	610.352	8
610.84	20	610.84	8
611.328	11	611.328	15
611.816	12	611.816	1
612.305	11	612.305	7
612.793	22	612.793	9
613.281	15	613.281	10
613.77	16	613.77	12
614.258	10	614.258	2
614.746	11	614.746	9
615.234	16	615.234	5
615.723	15	615.723	7
616.211	18	616.211	9
616.699	23	616.699	3
617.188	9	617.188	4
617.676	16	617.676	7
618.164	16	618.164	8
618.652	11	618.652	6
619.141	13	619.141	7
619.629	12	619.629	9
620.117	15	620.117	6
620.605	11	620.605	6
621.094	17	621.094	9
621.582	17	621.582	10
622.07	14	622.07	9
622.559	11	622.559	6
623.047	14	623.047	7
623.535	14	623.535	5
624.023	8	624.023	7
624.512	22	624.512	6
625	14	625	5
625.488	15	625.488	6
625.977	16	625.977	12
626.465	14	626.465	10
626.953	23	626.953	9
627.441	17	627.441	4
627.93	17	627.93	16
628.418	10	628.418	7
628.906	15	628.906	8
629.395	16	629.395	9
629.883	8	629.883	7
630.371	10	630.371	7
630.859	15	630.859	7
631.348	23	631.348	11
631.836	18	631.836	10
632.324	12	632.324	4
632.812	14	632.812	7
633.301	14	633.301	8
633.789	15	633.789	7
634.277	11	634.277	11
634.766	13	634.766	2
635.254	9	635.254	5
635.742	13	635.742	8
636.23	13	636.23	2
636.719	8	636.719	7
637.207	6	637.207	10
637.695	17	637.695	5
638.184	10	638.184	10
638.672	22	638.672	13
639.16	18	639.16	6
639.648	13	639.648	7
640.137	17	640.137	9
640.625	19	640.625	11
641.113	8	641.113	6
641.602	9	641.602	6
642.09	9	642.09	12
642.578	15	642.578	13
643.066	8	643.066	6
643.555	16	643.555	9
644.043	15	644.043	8
644.531	13	644.531	7
645.02	10	645.02	11
645.508	17	645.508	11
645.996	17	645.996	11
646.484	18	646.484	10
646.973	14	646.973	9
647.461	16	647.461	6
647.949	16	647.949	6
648.438	18	648.438	10
648.926	12	648.926	9
649.414	10	649.414	12
649.902	16	649.902	3
650.391	16	650.391	11
650.879	7	650.879	8
651.367	16	651.367	10
651.855	14	651.855	11
652.344	14	652.344	13
652.832	11	652.832	6
653.32	20	653.32	8
653.809	15	653.809	15
654.297	11	654.297	6
654.785	7	654.785	10
655.273	14	655.273	6
655.762	21	655.762	4
656.25	17	656.25	8
656.738	15	656.738	8
657.227	11	657.227	14
657.715	9	657.715	10
658.203	14	658.203	4
658.691	9	658.691	14
659.18	9	659.18	6
659.668	19	659.668	6
660.156	11	660.156	5
660.645	10	660.645	4
661.133	4	661.133	10
661.621	8	661.621	8
662.109	18	662.109	10
662.598	7	662.598	5
663.086	18	663.086	8
663.574	14	663.574	12
664.062	18	664.062	10
664.551	17	664.551	4
665.039	13	665.039	5
665.527	12	665.527	12
666.016	9	666.016	7
666.504	19	666.504	7
666.992	21	666.992	7
667.48	13	667.48	9
667.969	17	667.969	8
668.457	11	668.457	8
668.945	12	668.945	7
669.434	15	669.434	7
669.922	18	669.922	6
670.41	21	670.41	19
670.898	18	670.898	7
671.387	14	671.387	4
671.875	13	671.875	5
672.363	10	672.363	10
672.852	10	672.852	7
673.34	7	673.34	14
673.828	10	673.828	4
674.316	10	674.316	14
674.805	13	674.805	9
675.293	15	675.293	7
675.781	14	675.781	7
676.27	10	676.27	8
676.758	10	676.758	7
677.246	19	677.246	4
677.734	15	677.734	10
678.223	13	678.223	5
678.711	15	678.711	5
679.199	7	679.199	4
679.688	11	679.688	7
680.176	9	680.176	11
680.664	5	680.664	9
681.152	8	681.152	8
681.641	14	681.641	7
682.129	10	682.129	5
682.617	13	682.617	9
683.105	7	683.105	8
683.594	11	683.594	10
684.082	8	684.082	5
684.57	13	684.57	5
685.059	17	685.059	10
685.547	15	685.547	5
686.035	15	686.035	8
686.523	22	686.523	8
687.012	12	687.012	7
687.5	14	687.5	8
687.988	15	687.988	4
688.477	7	688.477	10
688.965	15	688.965	4
689.453	9	689.453	7
689.941	8	689.941	5
690.43	15	690.43	12
690.918	14	690.918	6
691.406	12	691.406	7
691.895	14	691.895	6
692.383	13	692.383	6
692.871	10	692.871	5
693.359	14	693.359	7
693.848	9	693.848	10
694.336	17	694.336	8
694.824	10	694.824	5
695.312	12	695.312	10
695.801	17	695.801	11
696.289	10	696.289	8
696.777	13	696.777	4
697.266	18	697.266	5
697.754	9	697.754	6
698.242	13	698.242	6
698.73	13	698.73	5
699.219	11	699.219	3
699.707	10	699.707	7
700.195	13	700.195	6
700.684	15	700.684	6
701.172	16	701.172	9
701.66	10	701.66	8
702.148	12	702.148	9
702.637	13	702.637	5
703.125	12	703.125	5
703.613	10	703.613	8
704.102	10	704.102	3
704.59	13	704.59	6
705.078	16	705.078	4
705.566	14	705.566	10
706.055	11	706.055	8
706.543	14	706.543	11
707.031	11	707.031	7
707.52	8	707.52	8
708.008	16	708.008	4
708.496	11	708.496	4
708.984	6	708.984	9
709.473	12	709.473	5
709.961	11	709.961	6
710.449	9	710.449	10
710.938	11	710.938	9
711.426	13	711.426	6
711.914	16	711.914	6
712.402	6	712.402	5
712.891	10	712.891	9
713.379	14	713.379	12
713.867	9	713.867	8
714.355	14	714.355	5
714.844	11	714.844	10
715.332	16	715.332	3
715.82	15	715.82	8
716.309	9	716.309	8
716.797	16	716.797	10
717.285	7	717.285	10
717.773	11	717.773	9
718.262	13	718.262	6
718.75	14	718.75	7
719.238	13	719.238	4
719.727	14	719.727	9
720.215	7	720.215	4
720.703	10	720.703	4
721.191	11	721.191	11
721.68	15	721.68	7
722.168	11	722.168	3
722.656	11	722.656	5
723.145	12	723.145	6
723.633	13	723.633	4
724.121	12	724.121	5
724.609	12	724.609	7
725.098	5	725.098	9
725.586	12	725.586	7
726.074	4	726.074	9
726.562	15	726.562	3
727.051	16	727.051	10
727.539	7	727.539	3
728.027	9	728.027	12
728.516	9	728.516	5
729.004	14	729.004	7
729.492	16	729.492	8
729.98	17	729.98	8
730.469	12	730.469	9
730.957	7	730.957	1
731.445	8	731.445	5
731.934	10	731.934	8
732.422	8	732.422	2
732.91	14	732.91	16
733.398	12	733.398	8
733.887	10	733.887	10
734.375	7	734.375	9
734.863	13	734.863	7
735.352	12	735.352	6
735.84	3	735.84	9
736.328	12	736.328	8
736.816	10	736.816	7
737.305	10	737.305	7
737.793	10	737.793	9
738.281	5	738.281	9
738.77	15	738.77	7
739.258	5	739.258	6
739.746	14	739.746	8
740.234	7	740.234	11
740.723	10	740.723	6
741.211	15	741.211	7
741.699	11	741.699	2
742.188	15	742.188	5
742.676	17	742.676	3
743.164	15	743.164	5
743.652	10	743.652	6
744.141	6	744.141	6
744.629	10	744.629	6
745.117	6	745.117	6
745.605	12	745.605	4
746.094	12	746.094	4
746.582	10	746.582	4
747.07	8	747.07	3
747.559	11	747.559	3
748.047	11	748.047	12
748.535	14	748.535	14
749.023	16	749.023	4
749.512	10	749.512	6
750	4	750	7
750.488	10	750.488	5
750.977	4	750.977	7
751.465	3	751.465	9
751.953	4	751.953	4
752.441	9	752.441	9
752.93	10	752.93	7
753.418	10	753.418	5
753.906	8	753.906	7
754.395	16	754.395	10
754.883	10	754.883	5
755.371	9	755.371	9
755.859	6	755.859	5
756.348	6	756.348	4
756.836	8	756.836	4
757.324	11	757.324	11
757.812	17	757.812	3
758.301	12	758.301	5
758.789	6	758.789	2
759.277	13	759.277	6
759.766	15	759.766	7
760.254	8	760.254	6
760.742	10	760.742	12
761.23	10	761.23	3
761.719	8	761.719	5
762.207	6	762.207	5
762.695	7	762.695	11
763.184	7	763.184	14
763.672	12	763.672	4
764.16	10	764.16	5
764.648	15	764.648	4
765.137	9	765.137	7
765.625	13	765.625	8
766.113	12	766.113	5
766.602	10	766.602	5
767.09	11	767.09	7
767.578	9	767.578	6
768.066	7	768.066	5
768.555	6	768.555	4
769.043	7	769.043	5
769.531	14	769.531	6
770.02	9	770.02	3
770.508	13	770.508	7
770.996	9	770.996	5
771.484	9	771.484	8
771.973	14	771.973	6
772.461	12	772.461	4
772.949	13	772.949	9
773.438	12	773.438	4
773.926	16	773.926	7
774.414	13	774.414	5
774.902	13	774.902	3
775.391	10	775.391	9
775.879	6	775.879	2
776.367	9	776.367	7
776.855	15	776.855	7
777.344	11	777.344	4
777.832	9	777.832	5
778.32	8	778.32	5
778.809	8	778.809	11
779.297	5	779.297	2
779.785	13	779.785	5
780.273	10	780.273	5
780.762	9	780.762	6
781.25	12	781.25	9
781.738	11	781.738	4
782.227	13	782.227	3
782.715	3	782.715	5
783.203	6	783.203	3
783.691	7	783.691	6
784.18	11	784.18	5
784.668	14	784.668	6
785.156	13	785.156	5
785.645	13	785.645	5
786.133	7	786.133	7
786.621	9	786.621	4
787.109	11	787.109	9
787.598	5	787.598	10
788.086	10	788.086	5
788.574	10	788.574	8
789.062	10	789.062	6
789.551	10	789.551	6
790.039	7	790.039	5
790.527	4	790.527	5
791.016	7	791.016	5
791.504	10	791.504	5
791.992	6	791.992	7
792.48	7	792.48	6
792.969	11	792.969	8
793.457	9	793.457	4
793.945	12	793.945	9
794.434	12	794.434	7
794.922	4	794.922	4
795.41	11	795.41	7
795.898	7	795.898	3
796.387	11	796.387	9
796.875	10	796.875	5
797.363	2	797.363	7
797.852	10	797.852	12
798.34	9	798.34	3
798.828	9	798.828	4
799.316	9	799.316	9
799.805	11	799.805	4
800.293	6	800.293	6
800.781	4	800.781	7
801.27	5	801.27	3
801.758	4	801.758	9
802.246	10	802.246	7
802.734	8	802.734	3
803.223	10	803.223	7
803.711	5	803.711	8
804.199	6	804.199	3
804.688	7	804.688	5
805.176	5	805.176	7
805.664	10	805.664	3
806.152	9	806.152	7
806.641	3	806.641	5
807.129	11	807.129	9
807.617	3	807.617	3
808.105	10	808.105	4
808.594	6	808.594	7
809.082	7	809.082	7
809.57	4	809.57	9
810.059	6	810.059	7
810.547	10	810.547	1
811.035	10	811.035	5
811.523	8	811.523	5
812.012	7	812.012	2
812.5	7	812.5	4
812.988	7	812.988	5
813.477	10	813.477	6
813.965	5	813.965	12
814.453	8	814.453	1
814.941	9	814.941	4
815.43	11	815.43	4
815.918	9	815.918	2
816.406	6	816.406	3
816.895	10	816.895	9
817.383	10	817.383	5
817.871	7	817.871	5
818.359	13	818.359	2
818.848	13	818.848	6
819.336	6	819.336	7
819.824	11	819.824	2
820.312	13	820.312	9
820.801	9	820.801	5
821.289	5	821.289	4
821.777	6	821.777	5
822.266	7	822.266	7
822.754	8	822.754	4
823.242	14	823.242	6
823.73	11	823.73	7
824.219	13	824.219	3
824.707	9	824.707	5
825.195	8	825.195	5
825.684	10	825.684	7
826.172	11	826.172	4
826.66	10	826.66	8
827.148	8	827.148	7
827.637	11	827.637	7
828.125	9	828.125	3
828.613	3	828.613	7
829.102	11	829.102	10
829.59	6	829.59	3
830.078	7	830.078	3
830.566	6	830.566	4
831.055	12	831.055	6
831.543	7	831.543	2
832.031	7	832.031	5
832.52	7	832.52	6
833.008	12	833.008	5
833.496	8	833.496	4
833.984	18	833.984	7
834.473	13	834.473	7
834.961	12	834.961	5
835.449	11	835.449	0
835.938	11	835.938	7
836.426	9	836.426	3
836.914	10	836.914	7
837.402	10	837.402	7
837.891	6	837.891	2
838.379	9	838.379	6
838.867	7	838.867	3
839.355	8	839.355	5
839.844	4	839.844	5
840.332	9	840.332	7
840.82	4	840.82	5
841.309	4	841.309	5
841.797	9	841.797	5
842.285	9	842.285	5
842.773	6	842.773	6
843.262	5	843.262	5
843.75	8	843.75	4
844.238	5	844.238	5
844.727	6	844.727	5
845.215	5	845.215	9
845.703	11	845.703	1
846.191	7	846.191	4
846.68	4	846.68	4
847.168	9	847.168	8
847.656	8	847.656	4
848.145	9	848.145	5
848.633	8	848.633	4
849.121	4	849.121	2
849.609	3	849.609	9
850.098	7	850.098	6
850.586	7	850.586	7
851.074	13	851.074	7
851.562	7	851.562	2
852.051	6	852.051	7
852.539	15	852.539	2
853.027	8	853.027	3
853.516	3	853.516	2
854.004	8	854.004	3
854.492	5	854.492	3
854.98	13	854.98	2
855.469	11	855.469	2
855.957	14	855.957	5
856.445	10	856.445	3
856.934	6	856.934	4
857.422	9	857.422	4
857.91	6	857.91	3
858.398	3	858.398	5
858.887	7	858.887	2
859.375	10	859.375	4
859.863	4	859.863	3
860.352	7	860.352	8
860.84	10	860.84	3
861.328	9	861.328	6
861.816	10	861.816	7
862.305	7	862.305	6
862.793	11	862.793	5
863.281	5	863.281	6
863.77	5	863.77	0
864.258	13	864.258	5
864.746	7	864.746	3
865.234	7	865.234	4
865.723	4	865.723	5
866.211	5	866.211	6
866.699	7	866.699	6
867.188	2	867.188	2
867.676	7	867.676	8
868.164	7	868.164	3
868.652	8	868.652	8
869.141	8	869.141	3
869.629	3	869.629	1
870.117	10	870.117	4
870.605	7	870.605	2
871.094	8	871.094	7
871.582	8	871.582	8
872.07	11	872.07	4
872.559	12	872.559	7
873.047	13	873.047	3
873.535	6	873.535	3
874.023	7	874.023	6
874.512	10	874.512	8
875	4	875	3
875.488	5	875.488	2
875.977	8	875.977	5
876.465	6	876.465	5
876.953	6	876.953	4
877.441	9	877.441	8
877.93	7	877.93	5
878.418	11	878.418	5
878.906	12	878.906	4
879.395	14	879.395	5
879.883	6	879.883	7
880.371	8	880.371	6
880.859	7	880.859	8
881.348	11	881.348	11
881.836	5	881.836	4
882.324	12	882.324	0
882.812	8	882.812	6
883.301	9	883.301	3
883.789	8	883.789	2
884.277	4	884.277	10
884.766	5	884.766	6
885.254	8	885.254	6
885.742	15	885.742	6
886.23	5	886.23	5
886.719	13	886.719	7
887.207	11	887.207	2
887.695	5	887.695	3
888.184	5	888.184	9
888.672	7	888.672	6
889.16	5	889.16	6
889.648	4	889.648	4
890.137	5	890.137	4
890.625	3	890.625	6
891.113	9	891.113	6
891.602	9	891.602	5
892.09	10	892.09	3
892.578	9	892.578	1
893.066	6	893.066	4
893.555	6	893.555	5
894.043	8	894.043	7
894.531	9	894.531	3
895.02	7	895.02	7
895.508	5	895.508	9
895.996	6	895.996	5
896.484	10	896.484	8
896.973	9	896.973	3
897.461	5	897.461	6
897.949	8	897.949	6
898.438	17	898.438	8
898.926	3	898.926	2
899.414	3	899.414	11
899.902	5	899.902	4
900.391	5	900.391	10
900.879	8	900.879	2
901.367	8	901.367	5
901.855	7	901.855	3
902.344	6	902.344	7
902.832	11	902.832	1
903.32	10	903.32	5
903.809	8	903.809	4
904.297	6	904.297	6
904.785	5	904.785	5
905.273	5	905.273	5
905.762	8	905.762	8
906.25	6	906.25	2
906.738	7	906.738	6
907.227	3	907.227	5
907.715	7	907.715	2
908.203	11	908.203	6
908.691	4	908.691	5
909.18	10	909.18	6
909.668	8	909.668	2
910.156	3	910.156	10
910.645	11	910.645	6
911.133	7	911.133	5
911.621	8	911.621	8
912.109	6	912.109	10
912.598	6	912.598	8
913.086	5	913.086	3
913.574	4	913.574	6
914.062	12	914.062	3
914.551	11	914.551	1
915.039	10	915.039	7
915.527	3	915.527	7
916.016	7	916.016	3
916.504	8	916.504	2
916.992	5	916.992	2
917.48	3	917.48	4
917.969	8	917.969	5
918.457	7	918.457	4
918.945	9	918.945	3
919.434	4	919.434	2
919.922	5	919.922	6
920.41	9	920.41	8
920.898	6	920.898	8
921.387	10	921.387	5
921.875	6	921.875	6
922.363	11	922.363	3
922.852	9	922.852	7
923.34	10	923.34	5
923.828	14	923.828	2
924.316	8	924.316	7
924.805	9	924.805	6
925.293	6	925.293	4
925.781	7	925.781	9
926.27	4	926.27	5
926.758	9	926.758	3
927.246	5	927.246	9
927.734	7	927.734	4
928.223	9	928.223	4
928.711	8	928.711	8
929.199	7	929.199	3
929.688	17	929.688	3
930.176	8	930.176	5
930.664	3	930.664	7
931.152	3	931.152	4
931.641	4	931.641	4
932.129	8	932.129	3
932.617	12	932.617	2
933.105	9	933.105	2
933.594	9	933.594	4
934.082	6	934.082	5
934.57	4	934.57	6
935.059	6	935.059	4
935.547	5	935.547	3
936.035	11	936.035	4
936.523	5	936.523	4
937.012	10	937.012	4
937.5	9	937.5	1
937.988	6	937.988	2
938.477	5	938.477	4
938.965	5	938.965	4
939.453	5	939.453	3
939.941	7	939.941	2
940.43	6	940.43	2
940.918	5	940.918	4
941.406	6	941.406	4
941.895	9	941.895	6
942.383	3	942.383	1
942.871	4	942.871	4
943.359	6	943.359	4
943.848	8	943.848	1
944.336	7	944.336	6
944.824	2	944.824	6
945.312	4	945.312	6
945.801	7	945.801	6
946.289	9	946.289	4
946.777	8	946.777	1
947.266	5	947.266	4
947.754	9	947.754	3
948.242	5	948.242	5
948.73	7	948.73	6
949.219	9	949.219	1
949.707	10	949.707	3
950.195	6	950.195	5
950.684	7	950.684	2
951.172	3	951.172	6
951.66	9	951.66	6
952.148	9	952.148	8
952.637	9	952.637	4
953.125	3	953.125	2
953.613	6	953.613	4
954.102	4	954.102	5
954.59	8	954.59	7
955.078	4	955.078	2
955.566	14	955.566	5
956.055	9	956.055	2
956.543	4	956.543	2
957.031	12	957.031	3
957.52	6	957.52	6
958.008	5	958.008	4
958.496	9	958.496	1
958.984	8	958.984	4
959.473	1	959.473	4
959.961	7	959.961	8
960.449	6	960.449	6
960.938	7	960.938	4
961.426	5	961.426	4
961.914	2	961.914	3
962.402	5	962.402	2
962.891	11	962.891	5
963.379	4	963.379	3
963.867	7	963.867	8
964.355	6	964.355	1
964.844	8	964.844	9
965.332	6	965.332	1
965.82	4	965.82	2
966.309	10	966.309	5
966.797	6	966.797	3
967.285	6	967.285	6
967.773	5	967.773	7
968.262	10	968.262	2
968.75	7	968.75	3
969.238	5	969.238	8
969.727	6	969.727	6
970.215	14	970.215	6
970.703	7	970.703	4
971.191	5	971.191	6
971.68	7	971.68	4
972.168	6	972.168	0
972.656	2	972.656	7
973.145	10	973.145	2
973.633	5	973.633	5
974.121	7	974.121	4
974.609	7	974.609	5
975.098	4	975.098	7
[truncated: 50 more rows]
