# Supplementary material for: Electron confinement-enhanced green InP-based quantum dots for active-matrix LEDs displays
Source: Nat Commun. 2026 Feb 27;17:3268. doi: 10.1038/s41467-026-69050-7 (PMC13066630; doi:10.1038/s41467-026-69050-7)
Supplement: Supplementary file 7 — Source Data Fig. 3 [file 41467_2026_69050_MOESM7_ESM.xlsx]

## Sheet: Fig.3d
SEC QLED			WEC QLED
Voltage (V)	Current density (mA cm-2)	Luminance (cd m-2)	Voltage (V)	Current density (mA cm-2)	Luminance (cd m-2)
-0.00018758	0.000373333	0	0.000240173	0.00115	0
0.20026	0.000653333	0	0.19989	0.00195	0
0.40001	0.000586667	0	0.40007	0.00268	0
0.60015	0.000806667	0	0.59967	0.00322	0
0.7998	0.000796667	0	0.79971	0.00311	0
1.00002	0.000944041	0	0.99998	0.00356	0
1.19997	0.00122	0	1.20026	0.00424	0
1.40024	0.00158	0	1.40016	0.00481	0
1.59978	0.00243	0	1.59994	0.00687	0
1.8	0.00468	0	1.80022	0.01157	0
1.99976	0.01178	0	1.99967	0.02221	0
2.20113	0.03499	5.38617	2.20048	0.06394	0.51018
2.40061	0.11221	51.6876	2.40084	0.2032	11.1712
2.60057	0.44654	321.496	2.6005	0.83081	160.212
2.80032	1.63149	1446.16	2.80058	3.06287	920.621
3.00048	5.90741	5745.43	3.00058	11.2916	3887.95
3.20054	17.0811	16082.6	3.20058	32.0671	10213.5
3.4008	36.5361	32335.1	3.40081	64.4039	18002.4
3.6003	67.6714	54105.3	3.60056	114.04	27374.2
3.80045	118.219	83803.1	3.80077	172.714	34458.7
4.00057	174.172	108786	4.00094	247.608	39846.6
4.20058	225.63	123976	4.20064	325.304	42450.3
4.40058	297.127	137275	4.40058	406.567	41503.4
4.60039	364.379	141325	4.60038	498.273	37679.5
4.80051	440.971	132287	4.80053	593.037	34328.7
5.00049	514.166	113933	5.00055	695.698	29553.5

## Sheet: Fig.3e
SEC QLED			WEC QLED
Current Density (mA cm-²)	Current efficiency (cd A-1)	EQE (%)	Current Density (mA cm-²)	Current efficiency (cd A-1)	EQE (%)
0.000373333	0	0	0.00115	0	0
0.000653333	0	0	0.00195	0	0
0.000586667	0	0	0.00268	0	0
0.000806667	0	0	0.00322	0	0
0.000796667	0	0	0.00311	0	0
0.000944041	0	0	0.00356	0	0
0.00122	0	0	0.00424	0	0
0.00158	0	0	0.00481	0	0
0.00243	0	0	0.00687	0	0
0.00468	0	0	0.01157	0	0
0.01178	0	0	0.02221	0	0
0.03499	15.3935	3.71922	0.06394	0.7979	0.19278
0.11221	46.0632	11.1294	0.2032	5.49766	1.32829
0.44654	71.9972	17.3953	0.83081	19.2839	4.65918
1.63149	88.6402	21.4164	3.06287	30.0575	7.26219
5.90741	97.2581	23.4986	11.2916	34.4322	8.31916
17.0811	94.1545	22.7487	32.0671	31.8503	7.69536
36.5361	88.5018	21.3829	64.4039	27.9523	6.75357
67.6714	79.953	19.3175	114.04	24.0041	5.79963
118.219	70.888	17.1273	172.714	19.9512	4.82042
174.172	62.4591	15.0908	247.608	16.0926	3.88814
225.63	54.9466	13.2757	325.304	13.0494	3.15287
297.127	46.2009	11.1626	406.567	10.2083	2.46642
364.379	38.7853	9.37093	498.273	7.56201	1.82706
440.971	29.9991	7.24809	593.037	5.78862	1.39859
514.166	22.1589	5.35381	695.698	4.24804	1.02637

## Sheet: Fig.3h
SEC QLED		WEC QLED
Time (h)	Luminance (×10³ cd m-2)	Time (h)	Luminance (×10³ cd m-2)
0.09177	6469.75	0.0057	6501.56
0.18349	6317.55	0.00855	6431.2
0.2752	6242.73	0.01139	6235.34
0.36695	6220.78	0.01424	6059.85
0.45865	6224.08	0.01709	6000.59
0.55041	6197.56	0.01994	5888.13
0.64217	6184.95	0.02279	5722.05
0.73392	6212.5	0.02565	5615.6
0.82568	6185.06	0.02849	5493.13
0.91744	6184.04	0.03134	5408.05
1.00914	6167.71	0.03419	5337.68
1.10088	6153.44	0.03704	5244.52
1.19262	6146.35	0.03988	5133.44
1.28437	6149.15	0.04273	5014.4
1.37612	6101.37	0.04558	4979
1.46789	6065.52	0.04842	4923.28
1.55961	6043.62	0.05128	4811.62
1.65134	6043.07	0.05413	4704.32
1.74306	6011.89	0.05697	4643.02
1.8348	5985.62	0.05982	4554.48
1.92651	5965.58	0.06268	4506.8
2.01824	5929.38	0.06553	4466.18
2.10993	5895.19	0.06837	4391.79
2.20167	5885.37	0.07123	4391.4
2.29343	5858.85	0.07407	4354.1
2.38515	5835.24	0.07693	4331.19
2.47686	5825.87	0.07978	4281.29
2.56863	5817.45	0.08264	4255.33
2.66042	5778.24	0.08548	4249.04
2.75215	5764.8	0.08833	4245.46
2.84387	5743.06	0.09118	4224.65
2.9356	5714.17	0.09403	4195.98
3.02736	5691.68	0.09689	4169.41
3.11909	5691.84	0.09973	4166.89
3.21084	5678.69	0.10259	4147.4
3.30255	5688.44	0.10545	4147.09
3.39429	5657.71	0.1083	4121.26
3.48604	5643.62	0.11115	4111.96
3.57777	5617.97	0.114	4110.42
3.66954	5615.68	0.11684	4100.04
3.76123	5576.59	0.1197	4093.71
3.85294	5569.91	0.12255	4064.69
3.94466	5577.77	0.12539	4058.76
4.03638	5549.93	0.12825	4035.57
4.12811	5540.34	0.1311	4019.67
4.21984	5537.71	0.13394	3991.96
4.31155	5524.8	0.13678	3980.56
4.40326	5507.78	0.13963	3964.46
4.49501	5487.17	0.14249	3952.75
4.58679	5455.22	0.14533	3910.56
4.67848	5457.77	0.14818	3898.1
4.77022	5446.7	0.15102	3844.63
4.86197	5442.59	0.15388	3825.47
4.95372	5440.33	0.15672	3762.49
5.0455	5415.45	0.15957	3738.2
5.13726	5402.02	0.16241	3708.54
5.22897	5370.4	0.16526	3674.99
5.32071	5374.6	0.16811	3661.62
5.41243	5361.32	0.17095	3636.33
5.50419	5360.94	0.1738	3627.46
5.59594	5335.06	0.17665	3623.37
5.68768	5323.01	0.17951	3616.48
5.77938	5307.17	0.18235	3604.35
5.8711	5306.11	0.1852	3587.99
5.96285	5317.22	0.18805	3581.53
6.05458	5298.95	0.1909	3580.65
6.14632	5280.65	0.19374	3579.71
6.23806	5272.5	0.19659	3565.55
6.32982	5245.73	0.19944	3555.87
6.42156	5249.8	0.20229	3549.92
6.51326	5240.23	0.20514	3543.83
6.60499	5212.47	0.208	3527.27
6.69674	5216.88	0.21085	3510.46
6.78846	5190.03	0.2137	3507.25
6.88016	5202.57	0.21654	3493.86
6.97188	5177.41	0.21939	3481.3
7.0636	5180.64	0.22224	3481.11
7.15531	5157.01	0.22509	3472.6
7.24707	5135.15	0.22793	3459.2
7.33878	5141.1	0.23079	3448.74
7.4305	5126.21	0.23363	3431.7
7.52228	5136.5	0.23648	3416.41
7.61404	5102.79	0.23933	3411.42
7.70577	5095.74	0.24219	3399.34
7.79749	5064.67	0.24503	3389.25
7.88923	5069.96	0.24788	3375.84
7.98093	5067.03	0.25073	3360.86
8.07268	5062.38	0.25357	3348.32
8.16442	5047.39	0.25642	3312.15
8.25619	5036.24	0.25927	3302.15
8.34798	5012.49	0.26212	3299.52
8.43971	5016.19	0.26498	3279.73
8.53145	5016.37	0.26783	3270.66
8.62319	4977.25	0.27067	3270.37
8.7149	4970.6	0.27352	3266.67
8.80667	4963.64	0.27637	3261.06
8.8984	4947.58	0.27922	3259.35
8.99013	4942.32	0.28207	3259.24
9.08186	4927.22	0.28491	3252.11
9.1736	4918.4	0.28776	3254.47
9.26535	4896.85	0.29062	3254.18
9.35708	4897.31	0.29346	3251.46
9.44883	4882.58
9.54056	4866.28
9.6323	4847.84
9.72406	4847.24
9.81578	4828.27
9.90749	4820.98
9.99921	4830.41
10.0909	4813.29
10.1827	4779.98
10.2744	4784.38
10.3661	4773.65
10.4579	4764.73
10.5496	4771.14
10.6414	4743.25
10.7331	4741.42
10.8249	4737.13
10.9166	4727.07
11.0083	4688.24
11.1	4679.22
11.1918	4677.09
11.2835	4676.99
11.3752	4689.82
11.467	4655.32
11.5587	4664.74
11.6504	4634
11.7422	4634.35
11.8339	4625.76
11.9256	4612.07
12.0174	4600.3
12.1091	4588.46
12.2009	4593.66
12.2926	4588.24
12.3844	4574.51
12.4761	4576.12
12.5678	4535.25
12.6595	4543.49
12.7513	4562.55
12.843	4538.73
12.9348	4513.74
13.0265	4523.66
13.1182	4505.57
13.21	4504.97
13.3018	4491.15
13.3935	4459.13
13.4852	4480.11
13.577	4456.29
13.6687	4465.12
13.7605	4443.79
13.8522	4440.05
13.9439	4433.82
14.0357	4414.15
14.1274	4386.54
14.2192	4389.98
14.3109	4373.36
14.4026	4396.75
14.4943	4376.67
14.5861	4348.53
14.6778	4343.16
14.7696	4349.91
14.8613	4328.7
14.953	4315.97
15.0447	4310.4
15.1365	4311.52
15.2282	4295.54
15.3199	4296.59
15.4116	4288.42
15.5033	4276.79
15.595	4264.54
15.6867	4246.27
15.7785	4242.12
15.8702	4243.26
15.962	4232.9
16.0537	4241.55
16.1455	4216.44
16.2372	4211.66
16.3289	4187.98
16.4207	4188.69
16.5124	4185.31
16.6042	4162.79
16.696	4180.08
16.7877	4162.67
16.8795	4156.08
16.9712	4153.56
17.063	4141.07
17.1547	4143.47
17.2464	4112.64
17.3381	4109.57
17.4299	4103.65
17.5216	4104.25
17.6134	4104.4
17.7051	4077.91
17.7969	4077.46
17.8886	4069.78
17.9803	4058.64
18.0721	4053.38
18.1638	4059.14
18.2556	4025.23
18.3473	4028.45
18.439	4034.73
18.5308	4015.37
18.6226	4012.44
18.7142	3985.29
18.806	4007.87
18.8978	3986.03
18.9895	3969.06
19.0813	3981.39
19.173	3961.11
19.2647	3952.76
19.3565	3967.18
19.4483	3940.44
19.54	3944.31
19.6317	3927.83
19.7235	3915.68
19.8152	3916.22
19.907	3909.42
19.9987	3879.41
20.0904	3894.36
20.1822	3893.21
20.2739	3893.17
20.3656	3873.46
20.4573	3873.96
20.5491	3866.57
20.6408	3853.52
20.7326	3844.16
20.8243	3841.21
20.916	3834.88
21.0078	3826.51
21.0996	3827.95
21.1914	3822.41
21.2831	3814.62
21.3748	3818.17
21.4665	3808.57
21.5583	3783.93
21.6501	3784.98
21.7418	3787.41
21.8335	3771.06
21.9252	3760.91
22.0169	3758.98
22.1087	3731.88
22.2004	3729.89
22.2921	3721.49
22.3839	3711.33
22.4756	3714
22.5673	3717.06
22.6591	3702.09
22.7508	3697
22.8425	3704.03
22.9342	3695.85
23.026	3667.88
23.1177	3669.78
23.2094	3642.86
23.3012	3641.25
23.393	3638.07
23.4847	3633.59
23.5764	3622.05
23.6682	3629.85
23.7599	3636.07
23.8517	3624.38
23.9434	3606.59
24.0351	3611.27
24.1268	3591.15
24.2186	3595.03
24.3104	3583.13
24.4022	3585.27
24.4939	3571.68
24.5856	3570.81
24.6774	3564.53
24.7691	3576.38
24.8609	3561.52
24.9526	3558.4
25.0443	3563.48
25.1361	3549.39
25.2278	3553.84
25.3196	3532.47
25.4113	3538.03
25.503	3539.98
25.5948	3519.9
25.6865	3534.32
25.7782	3533.75
25.8699	3529.48
25.9617	3525.34
26.0534	3503.28
26.1452	3513.48
26.237	3505.35
26.3287	3500
26.4204	3484.05
26.5122	3481.01
26.6039	3492.96
26.6957	3499.97
26.7874	3480.67
26.8791	3461.02
26.9708	3473.93
27.0626	3464.33
27.1543	3446.54
27.246	3458.89
27.3378	3446.51
27.4296	3429.79
27.5213	3446.16
27.6131	3458.73
27.7048	3435.4
27.7965	3412.62
27.8883	3433.05
27.98	3417.61
28.0717	3412.26
28.1635	3389.27
28.2552	3409.47
28.3469	3392.56
28.4387	3374.7
28.5304	3367.85
28.6222	3355.77
28.7139	3354.22
28.8056	3341.54
28.8974	3330.85
28.9891	3354.81
29.0809	3331.6
29.1726	3332.5
29.2643	3331.78
29.3561	3329.86
29.4478	3324.13
29.5396	3332.95
29.6313	3343.73
29.723	3329.89
29.8148	3327.34
29.9065	3304.9
29.9982	3316.06
30.09	3311.67
30.1817	3290.19
30.2735	3284.98
30.3652	3265.06
30.4569	3286.68
30.5486	3276.2
30.6404	3276.3
30.7321	3278.53
30.8238	3292.91
30.9156	3264.68
31.0073	3267.88
31.099	3260.44
31.1908	3257.91
31.2825	3270.16
31.3742	3287.67
31.4657	3261.96
31.5575	3254.75
31.649	3249.63
31.7408	3273.74
31.8324	3250.63
31.9242	3245.15
32.0157	3267.83
32.1072	3253.08
32.199	3256.98
32.2905	3243.31
32.3823	3238.84
32.4738	3236.49
32.5656	3235.47
32.6572	3234.58
