# Supplementary material for: Electron confinement-enhanced green InP-based quantum dots for active-matrix LEDs displays
Source: Nat Commun. 2026 Feb 27;17:3268. doi: 10.1038/s41467-026-69050-7 (PMC13066630; doi:10.1038/s41467-026-69050-7)
Supplement: Supplementary file 8 — Source Data Fig. 4 [file 41467_2026_69050_MOESM8_ESM.xlsx]

## Sheet: Sheet1
film		20-2		10-2		5-2		3-2		2-2		1.5-1.5
Current Density(mA/cm2)	EQE (%)	Current Density(mA/cm2)	EQE (%)	Current Density(mA/cm2)	EQE (%)	Current Density(mA/cm2)	EQE (%)	Current Density(mA/cm2)	EQE (%)	Current Density(mA/cm2)	EQE (%)	Current Density(mA/cm2)	EQE (%)
0.000373333	0	0.000371296	0	0.000438907	0	0.000461116	0	0.000538	0	0.000389858	0	0.00050149	0
0.000653333	0	0.000417212	0	0.000488208	0	0.000552675	0	0.000515	0	0.000494887	0	0.00045706	0
0.000586667	0	0.000802341	0	0.000503286	0	0.00050818	0	0.000506	0	0.000659493	0	0.000562527	0
0.000806667	0	0.000619554	0	0.000818777	0	0.000686242	0	0.000842	0	0.00051269	0	0.000633788	0
0.000796667	0	0.000915377	0	0.00069617	0	0.000826143	0	0.000837	0	0.000848333	0	0.00068928	0
0.000944041	0	0.00113	0	0.00101	0	0.00102	0	0.00121	0	0.000826143	0	0.00117	0
0.00122	0	0.00138	0	0.00119	0	0.00143	0	0.00131	0	0.00118	0	0.00115	0
0.00158	0	0.00174	0	0.00156	0	0.00188	0	0.00182	0	0.00178	0	0.00153	0
0.00243	0	0.00259	0	0.00248	0	0.00244	0	0.00262	0	0.00243	0	0.00201	0
0.00468	0	0.00565	0	0.0051	0	0.0036	0	0.00633	0	0.00449	0	0.00554	0
0.01178	0	0.01414	0	0.01337	0	0.00606	0	0.01109	0	0.01261	0	0.01304	0
0.03499	3.71922	0.03198	2.39465	0.03118	3.83547	0.11396	2.27815	0.03034	3.49085	0.03119	1.50075	0.0328	3.03662
0.11221	11.1294	0.10633	6.73253	0.12193	9.97042	0.23663	9.29007	0.09881	7.57653	0.0933	7.47314	0.09794	6.52686
0.44654	17.3953	0.40746	14.9298	0.51447	15.4395	0.63385	15.1709	0.36859	15.1925	0.60438	15.7244	0.56327	14.9041
1.63149	21.4164	1.49932	19.61	2.09329	19.7288	2.56418	19.793	1.22028	21.222	2.38424	20.28	1.28671	21.3324
5.90741	23.4986	5.37886	22.2166	5.32294	23.1292	4.85507	22.3324	4.95031	23.5799	5.40758	22.0823	4.76777	23.4556
17.0811	22.7487	17.8214	21.5929	23.4187	21.1239	16.9409	21.2463	19.5288	20.9808	18.5463	21.5755	20.5463	21.8847
36.5361	21.3829	46.7447	20.505	49.4881	19.0684	62.1515	19.0353	52.7908	18.5507	62.4191	19.0451	63.4243	19.6097
67.6714	19.3175	82.4653	18.3923	82.5817	18.2064	103.782	17.0465	107.931	16.4139	96.9397	17.5669	101.836	17.1087
118.219	17.1273	123.733	15.3539	132.083	16.8827	144.642	14.2545	148.038	14.0693	129.878	15.6961	150.062	14.2309
174.172	15.0908	176.889	12.4028	169.856	15.1206	188.558	11.8487	193.535	11.4357	196.912	11.6758	197.648	11.467
225.63	13.2757	231.234	9.58353	230.017	11.3568	229.833	9.64874	259.584	8.44808	269.216	8.60184	237.008	9.42126
297.127	11.1626	290.674	7.28975	295.882	8.67818	299.193	6.96953	310.232	6.4722	338.327	6.18302	299.929	6.9183
364.379	9.37093	359.963	5.6037	369.261	6.51234	370.167	5.27506	380.13	4.72064	395.981	4.72636	366.714	5.14524
440.971	7.24809	427.229	4.46965	445.797	4.90799	452.137	3.99477	458.93	3.51374	474.781	3.49771	443.985	3.83374
514.166	5.35381	501.599	3.60504	535.466	3.76581	527.314	3.15258	549.505	2.55438	555.392	2.63508	522.785	2.84325
